# Supplementary material for: The role of ribonucleases in regulating global mRNA levels in the model organism Thermus thermophilus HB8
Source: BMC Genomics. 2014 May 19;15:386. doi: 10.1186/1471-2164-15-386 (PMC4229858; doi:10.1186/1471-2164-15-386)
Supplement: Additional file 2: Table S1 — Changes of mRNA abundance in each RNase disruptant. This table shows the details of the data presenting in Table 2. Expression indicates the ratio of the mRNA level in the disruptant relative to the wild type. The q value indicates the false discovery rate. Annotation for the product indicates the name of the gene product. The COG code indicates annotations of the COG database. [file 1471-2164-15-386-S2.xls]

## Sheet: Sheet1
TTHA0198 (log phase)						TTHA0252 (log phase)						TTHA0252 (stationary phase)						TTHA0910 (log phase)						TTHA0910 (stationary phase)						TTHA1045 (log phase)						TTHA1045 (stationary phase)						TTHA1046 (log phase)						TTHA1139 (log phase)
Gene name	Expression	q value	Annotation for the product	COG code		Gene name	Expression	q value	Annotation for the product	COG code		Gene name	Expression	q value	Annotation for the product	COG code		Gene name	Expression	q value	Annotation for the product	COG code		Gene name	Expression	q value	Annotation for the product	COG code		Gene name	Expression	q value	Annotation for the product	COG code		Gene name	Expression	q value	Annotation for the product	COG code		Gene name	Expression	q value	Annotation for the product	COG code		Gene name	Expression
TTHA1579	6.07933	0.0022795	putative proline dehydrogenase (monofunctional)	E		TTHA1623	6.00589	0.00269193	metallo-beta-lactamase superfamily protein	R		TTHA0626	3.70998	0.0360796	phosphoenolpyruvate carboxylase	C		TTHA1618	2.36167	0.0408186	hypothetical protein	J		TTHA1626	7.71039	0.0367702	hypothetical protein	S		TTHA1623	5.55167	0.00219389	metallo-beta-lactamase superfamily protein	R		TTHA0774	6.25501	0.0183796	hypothetical protein	-		TTHB008	5.60779	0.0158961	hypothetical protein	-		TTHA0772	4.60461
TTHA1954	4.77294	0.0153525	hypothetical protein	-		TTHA0226	5.643	0.00269193	hypothetical protein	S		TTHA0144	3.26994	0.0360796	sensor histidine kinase	T		TTHA1968	2.04097	0.0408186	competence protein ComEC	R		TTHA0316	5.55794	0.0442038	hypothetical protein	-		TTHB090	4.92101	0.0187787	hypothetical protein	QR		TTHA0772	5.43608	0.021227	hypothetical protein	-		TTHA0226	4.8653	0.0216404	hypothetical protein	S		TTHA0911	4.35274
TTHA1580	4.32084	0.0022795	transcriptional regulator, GntR family	K		TTHA1954	5.38695	0.0142615	hypothetical protein	-		TTHA1793	3.05765	0.0360796	hypothetical protein	R		TTHA0445	2.00904	0.0432719	ribonuclease P protein component	J		TTHA0623	3.61507	0.0181617	DNA repair protein RecO	-		TTHB008	4.72087	0.00219389	hypothetical protein	-		TTHA0025	5.15155	0.0161424	hypothetical protein	-		TTHA1623	4.48145	0.0261822	metallo-beta-lactamase superfamily protein	R		TTHB179	3.37862
TTHA0154	4.02071	0.0122115	hypothetical protein	-		TTHB008	4.07932	0.00269193	hypothetical protein	-		TTHA0095	2.84128	0.0496082	NADH-quinone oxidoreductase chain 12	CP		TTHA1766	0.496776	0.0432719	S-layer-like protein	-		TTHA1796	3.56305	0.0181617	probable thiamine biosynthesis protein ThiI	H		TTHB003	3.80967	0.00219389	hypothetical protein	-		TTHA0773	4.99953	0.03103	hypothetical protein	-		TTHA0025	4.47539	0.0274179	hypothetical protein	-		TTHA0995	2.88474
TTHA0453	3.76921	0.0140042	Mn2+/Zn2+ ABC transporter, ATP-binding protein	P		TTHA1579	3.54984	0.00401688	putative proline dehydrogenase (monofunctional)	E		TTHA1712	2.79477	0.0384467	hypothetical protein	-		TTHA0439	0.493571	0.0451165	ABC transporter, ATP-binding protein	R		TTHA0517	3.46197	0.0395392	DedA family protein	S		TTHA1585	3.59722	0.00219389	hypothetical protein	-		TTHB008	4.1776	0.0137232	hypothetical protein	-		TTHA0399	4.26313	0.0117514	hypothetical protein	-		TTHY7093	2.79436
TTHA1623	3.73437	0.00230116	metallo-beta-lactamase superfamily protein	R		TTHA1179	3.49982	0.00269193	probable fructosamine-3-kinase	G		TTHA0399	2.71403	0.0390214	hypothetical protein	-		TTHA0470	0.482395	0.0408186	peptide ABC transporter, permease protein	EP		TTHA0321	3.2899	0.0181617	polypeptide deformylase	J		TTHA0226	3.28856	0.00219389	hypothetical protein	S		TTHA0399	3.74853	0.00774191	hypothetical protein	-		TTHA1914	3.83058	0.0223908	homocitrate synthase	E		TTHB085	2.76028
TTHB090	3.3597	0.0395884	hypothetical protein	QR		TTHA1585	3.3767	0.00269193	hypothetical protein	-		TTHA1256	2.68633	0.0373337	hypothetical protein	S		TTHA0682	0.46937	0.0454874	hypothetical protein	-		TTHA1447	3.19397	0.0484472	alanine dehydrogenase	E		TTHA0466	3.11157	0.00219389	alcohol dehydrogenase	CR		TTHA0226	3.65239	0.0163296	hypothetical protein	S		TTHA0144	3.70276	0.01152	sensor histidine kinase	T		TTHA0399	2.74062
TTHA0226	3.3527	0.0022795	hypothetical protein	S		TTHA0957	3.35602	0.00910929	dihydrodipicolinate synthase	EM		TTHA0090	2.62946	0.0360796	NADH-quinone oxidoreductase chain 3	C		TTHA0828	0.462498	0.0408186	hypothetical protein	-		TTHA1506	3.15329	0.0457569	glutamyl-tRNA reductase	H		TTHA0462	2.97047	0.00219389	hypothetical protein	-		TTHA0144	3.57506	0.00772276	sensor histidine kinase	T		TTHC011	3.57718	0.0131517	hypothetical protein	-		TTHA0787	2.60425
TTHA1578	2.92794	0.0022795	1-pyrroline-5-carboxylate dehydrogenase	C		TTHA0973	3.30041	0.0039433	transcriptional regulator, TetR family	K		TTHA0387	2.5799	0.0496082	Sec-independent protein translocase protein TatC	U		TTHA0630	0.448611	0.0408186	heat shock protein HslU	O		TTHA1706	3.08383	0.0429139	putative divalent heavy-metal cation transporter	P		TTHA0976	2.89099	0.00340044	sugar ABC transporter, permease protein	G		TTHB204	3.40558	0.00772276	hypothetical protein	K		TTHA0684	3.44011	0.0191552	probable TolQ-type transport protein	U		TTHB086	2.54069
TTHA1541	2.91166	0.0135238	hypothetical protein	-		TTHA0976	3.24874	0.00326568	sugar ABC transporter, permease protein	G		TTHA0751	2.55638	0.0360796	hypothetical protein	-		TTHA0629	0.442161	0.0408186	putative O-linked GlcNAc transferase (TPR repeat)	R		TTHA0727	2.92967	0.0186851	hypothetical protein	S		TTHA0684	2.86677	0.00220269	probable TolQ-type transport protein	U		TTHA1585	3.2425	0.0302217	hypothetical protein	-		TTHB204	3.33986	0.0117514	hypothetical protein	K		TTHB173	2.51855
TTHA1746	2.91013	0.00235265	fatty acid/phospholipid synthesis protein (PlsX)	I		TTHA0154	3.05548	0.0203072	hypothetical protein	-		TTHA0749	2.52148	0.0452851	hypothetical protein	-		TTHA0560	0.417475	0.0408186	hypothetical protein	S		TTHA1782	2.88961	0.0342322	50S ribosomal protein L27	J		TTHA0154	2.77798	0.0302534	hypothetical protein	-		TTHA0517	3.19265	0.0253194	DedA family protein	S		TTHA1162	3.22431	0.0219305	excisionase domain protein	-		TTHA1268	2.48266
TTHA0529	2.89485	0.0169168	hypothetical protein	FR		TTHA1256	2.9924	0.00269193	hypothetical protein	S		TTHA1826	2.50204	0.0360796	hypothetical protein	-		TTHA0827	0.415781	0.0408186	outer membrane protein, OmpH-like	-		TTHA1712	2.88267	0.0181617	hypothetical protein	-		TTHA0399	2.76956	0.00219389	hypothetical protein	-		TTHA1256	3.12218	0.00772276	hypothetical protein	S		TTHA1420	3.13755	0.0152104	sulfur oxidation protein SoxZ	-		TTHA0742	2.33322
TTHA0486	2.82925	0.0023561	iron-sulfur protein	C		TTHA1701	2.99168	0.00273902	hypothetical protein	-		TTHA0331	2.48298	0.0390214	histidinol phosphatase	ER		TTHA0902	0.396244	0.0408186	SsrA (tmRNA)-binding protein (SmpB)	O		TTHA1826	2.79711	0.0181617	hypothetical protein	-		TTHA1013	2.76134	0.00219389	hypothetical protein	-		TTHA0626	3.0202	0.00772276	phosphoenolpyruvate carboxylase	C		TTHA1410	3.10417	0.01152	sulfite dehydrogenase cytochrome subunit SoxD	C		TTHB003	2.30225
TTHA0111	2.81394	0.00871727	hypothetical protein	GEPR		TTHA0626	2.98653	0.00269193	phosphoenolpyruvate carboxylase	C		TTHA0619	2.4534	0.0465442	hypothetical protein	-		TTHA0561	0.37191	0.0408186	outer membrane protein	M		TTHA0419	2.78336	0.020371	hypothetical protein	R		TTHA1299	2.75669	0.00219389	ribose 5-phosphate isomerase	G		TTHA0684	3.00247	0.00772276	probable TolQ-type transport protein	U		TTHA1256	3.08171	0.0146812	hypothetical protein	S		TTHA0628	2.19232
TTHA1571	2.73349	0.0022795	hypothetical protein	-		TTHB003	2.91253	0.00364347	hypothetical protein	-		TTHA0300	2.41833	0.0384467	hypothetical protein	-		TTHA0910	0.0109506	0.0408186	exoribonuclease	K		TTHA0973	2.77457	0.0280396	transcriptional regulator, TetR family	K		TTHA0485	2.73636	0.00219389	phosphoesterase-related protein	T		TTHA0485	2.91285	0.00772276	phosphoesterase-related protein	T		TTHA1782	3.0227	0.0216692	50S ribosomal protein L27	J		TTHA1163	2.17938
TTHA1585	2.70676	0.0022795	hypothetical protein	-		TTHB019	2.86804	0.0113847	MaoC-related acyl dehydratase	I		TTHB216	2.41462	0.0360796	ABC transporter, periplasmic solute-binding protein-related protein	P								TTHA1797	2.73459	0.0181617	probable amidase	J		TTHA0859	2.69339	0.00297069	uridylate kinase	F		TTHA1299	2.89053	0.00772276	ribose 5-phosphate isomerase	G		TTHA0623	3.0108	0.01152	DNA repair protein RecO	-		TTHA0468	2.11497
TTHA1969	2.65479	0.0022795	chromosome partitioning protein, ParB family	K		TTHA1746	2.8429	0.00269193	fatty acid/phospholipid synthesis protein (PlsX)	I		TTHA1078	2.35403	0.0360796	penicillin-binding protein	M								TTHA1033	2.68641	0.0376332	16S rRNA processing protein RimM	J		TTHA0623	2.64217	0.00219389	DNA repair protein RecO	-		TTHC011	2.83899	0.00935463	hypothetical protein	-		TTHA1746	2.97326	0.015497	fatty acid/phospholipid synthesis protein (PlsX)	I		TTHA0488	2.09081
TTHA1179	2.60242	0.0022795	probable fructosamine-3-kinase	G		TTHA1013	2.83024	0.00269193	hypothetical protein	-		TTHA0684	2.34853	0.0360796	probable TolQ-type transport protein	U								TTHA1618	2.66538	0.0181617	hypothetical protein	J		TTHA1712	2.61274	0.00220269	hypothetical protein	-		TTHA0091	2.82621	0.0237159	NADH-quinone oxidoreductase chain 8	C		TTHA0223	2.95127	0.0131517	hypothetical protein	QR		TTHB183	2.04961
TTHA0466	2.57232	0.0022795	alcohol dehydrogenase	CR		TTHA1299	2.80396	0.00269193	ribose 5-phosphate isomerase	G		TTHA0623	2.3401	0.0360796	DNA repair protein RecO	-								TTHA1746	2.65784	0.0186851	fatty acid/phospholipid synthesis protein (PlsX)	I		TTHA0144	2.57459	0.00219389	sensor histidine kinase	T		TTHA0751	2.78803	0.00772276	hypothetical protein	-		TTHA1230	2.9478	0.0117514	3-isopropylmalate dehydrogenase (EC 1.1.1.85)	CE		TTHA1184	2.04849
TTHA1607	2.55715	0.00886722	thymidylate kinase (TMP kinase)	F		TTHA0144	2.79245	0.00269193	sensor histidine kinase	T		TTHA0097	2.33643	0.0373337	NADH-quinone oxidoreductase chain 14	C								TTHA1608	2.61187	0.0186851	hypothetical protein	S		TTHB179	2.57443	0.0107716	hypothetical protein	S		TTHA1712	2.78632	0.00772276	hypothetical protein	-		TTHA1337	2.91419	0.0191552	peptide ABC transporter, permease protein	EP		TTHA0434	2.0236
TTHB008	2.54897	0.0022795	hypothetical protein	-		TTHA1793	2.77387	0.00269193	hypothetical protein	R		TTHA0348	2.29536	0.0360796	hypothetical protein	-								TTHA0769	2.60699	0.0394979	periplasmic serine protease, HtrA/DegQ/DegS family	O		TTHA1179	2.57152	0.00219389	probable fructosamine-3-kinase	G		TTHB197	2.7856	0.00888678	probable formate dehydrogenase	C		TTHB007	2.87087	0.0158961	hypothetical protein	S		TTHA0396	0.492926
TTHA0055	2.52695	0.00277399	ATP-dependent DNA helicase RecG-related protein	K		TTHA0646	2.7176	0.00349514	hypothetical protein	-		TTHA0238	2.25377	0.0415266	hypothetical protein	-								TTHA1446	2.59452	0.0233156	fructose-1,6-bisphosphatase, class II	G		TTHA0973	2.56585	0.00986619	transcriptional regulator, TetR family	K		TTHA0466	2.75517	0.0261773	alcohol dehydrogenase	CR		TTHA0626	2.85778	0.01152	phosphoenolpyruvate carboxylase	C		TTHA1004	0.491457
TTHA0458	2.48925	0.0244558	cytidylate kinase	F		TTHA1809	2.71671	0.00269193	proline iminopeptidase-related protein	R		TTHA0598	2.25372	0.0496082	putative transport integral membrane protein (chloride channel)	P								TTHA1073	2.56365	0.0196487	50S ribosomal protein L31	J		TTHA0816	2.55242	0.00430548	hypothetical protein	-		TTHA0623	2.74656	0.00772276	DNA repair protein RecO	-		TTHA0531	2.76032	0.01152	hypothetical protein	GER		TTHA1006	0.491252
TTHA1574	2.46265	0.00232432	putative dehydrogenase	HE		TTHA0330	2.69458	0.0123014	hypothetical protein	O		TTHA1179	2.25313	0.0407554	probable fructosamine-3-kinase	G								TTHA1179	2.55665	0.0181617	probable fructosamine-3-kinase	G		TTHA1033	2.54701	0.00313966	16S rRNA processing protein RimM	J		TTHA0444	2.6415	0.00772276	alpha-hemolysin	S		TTHA1417	2.7345	0.0420482	sulfur oxidation protein SoxB	F		TTHA0631	0.487951
TTHA0751	2.4461	0.0022795	hypothetical protein	-		TTHA0580	2.68189	0.00331559	hypothetical protein	-		TTHA1904	2.24503	0.0413586	N-acetyl-gamma-glutamyl-phosphate reductase (lysine biosynthesis enzyme LysY)	E								TTHA0399	2.55093	0.0293368	hypothetical protein	-		TTHB234	2.53686	0.00219389	hypothetical protein	-		TTHB234	2.63117	0.00772276	hypothetical protein	-		TTHA1809	2.66522	0.0438427	proline iminopeptidase-related protein	R		TTHA1101	0.48755
TTHA0580	2.42644	0.0022795	hypothetical protein	-		TTHA1356	2.67193	0.00269193	divalent cation tolerance protein (Cut A1)	P		TTHA1527	2.2295	0.0373337	NADPH-quinone reductase	CR								TTHA1442	2.54099	0.0367702	folate/FAD-dependent tRNA T54 methyltransferase	J		TTHA0076	2.52315	0.00254541	phosphoribosyl anthranilate isomerase	E		TTHA1809	2.57502	0.0307517	proline iminopeptidase-related protein	R		TTHA0751	2.65289	0.01152	hypothetical protein	-		TTHA0682	0.479854
TTHA0399	2.4252	0.0022795	hypothetical protein	-		TTHB007	2.62171	0.00269193	hypothetical protein	S		TTHA0559	2.2036	0.0413586	acetyl coenzyme A acetyltransferase (thiolase)	I								TTHA0935	2.49452	0.0257542	quaternary ammonium compound-resistance protein	P		TTHA0751	2.52282	0.00219389	hypothetical protein	-		TTHA1443	2.54325	0.00774191	hypothetical protein	S		TTHB197	2.63943	0.0149999	probable formate dehydrogenase	C		TTHA1570	0.47933
TTHA1809	2.42302	0.0022795	proline iminopeptidase-related protein	R		TTHA1969	2.60553	0.00273902	chromosome partitioning protein, ParB family	K		TTHA0096	2.16451	0.0457693	NADH-quinone oxidoreductase chain 13	C								TTHA1531	2.47555	0.0280396	hypothetical protein	S		TTHA1701	2.52079	0.0027456	hypothetical protein	-		TTHB019	2.51857	0.0186764	MaoC-related acyl dehydratase	I		TTHA0466	2.62553	0.0483965	alcohol dehydrogenase	CR		TTHA0828	0.474823
TTHA0144	2.36845	0.0022795	sensor histidine kinase	T		TTHA0968	2.57205	0.00380339	phenylacetic acid degradation protein PaaZ	CI		TTHB219	2.14576	0.0360796	hemin ABC transporter, permease protein	P								TTHA0082	2.47357	0.0447613	phosphoesterase	-		TTHA0328	2.41029	0.00219389	isochorismatase	Q		TTHA1162	2.50522	0.00862933	excisionase domain protein	-		TTHA0227	2.60681	0.0339639	hypothetical protein	-		TTHA1766	0.465952
TTHA0601	2.35662	0.0022795	uroporphyrinogen decarboxylase (HemE)	H		TTHA0751	2.57023	0.00269193	hypothetical protein	-		TTHA0389	2.11089	0.0360796	polyferredoxin	C								TTHA0518	2.46853	0.0397379	TerC family protein	P		TTHA1809	2.40706	0.00219389	proline iminopeptidase-related protein	R		TTHB053	2.46508	0.00851685	precorrin-6Y C5,15-methyltransferase [decarboxylating]	H		TTHB003	2.6018	0.01152	hypothetical protein	-		TTHA1012	0.46335
TTHA1072	2.33656	0.00656992	translation initiation factor, aIF-2B alpha subunit-related protein	J		TTHA0328	2.56373	0.00269193	isochorismatase	Q		TTHB093	2.10978	0.0360796	putative oxidoreductase	MG								TTHA1925	2.45954	0.0181617	hypothetical protein	-		TTHA0444	2.39201	0.00219389	alpha-hemolysin	S		TTHA0387	2.45877	0.0171153	Sec-independent protein translocase protein TatC	U		TTHA0387	2.56403	0.022521	Sec-independent protein translocase protein TatC	U		TTHA0398	0.458711
TTHA0076	2.32678	0.0027749	phosphoribosyl anthranilate isomerase	E		TTHA0466	2.54843	0.00269193	alcohol dehydrogenase	CR		TTHA1608	2.10461	0.0390214	hypothetical protein	S								TTHA0870	2.41375	0.0293992	hypothetical protein	-		TTHA1360	2.38374	0.00448829	hypothetical protein	S		TTHA1527	2.4471	0.00772276	NADPH-quinone reductase	CR		TTHA1757	2.55448	0.0137804	putative N-acetyllysine deacetylase (lysine biosynthesis enzyme LysK)	E		TTHA1320	0.451953
TTHA0091	2.31786	0.0022795	NADH-quinone oxidoreductase chain 8	C		TTHA0387	2.54462	0.00269193	Sec-independent protein translocase protein TatC	U		TTHB152	2.10222	0.0452851	CRISPR-associated protein (Cas02710)	L								TTHA0626	2.39152	0.0186851	phosphoenolpyruvate carboxylase	C		TTHA1337	2.37551	0.00793779	peptide ABC transporter, permease protein	EP		TTHA1623	2.42789	0.0323698	metallo-beta-lactamase superfamily protein	R		TTHA1944	2.55173	0.0237663	hypothetical protein	S		TTHA1102	0.451643
TTHA0373	2.29734	0.00426941	3-octaprenyl-4-hydroxybenzoate carboxy-lyase UbiD	H		TTHA0623	2.53363	0.00269193	DNA repair protein RecO	-		TTHA0088	2.08718	0.0412634	NADH-quinone oxidoreductase chain 2	C								TTHA1645	2.37434	0.0202787	MutS2 protein	L		TTHA1256	2.35809	0.00219389	hypothetical protein	S		TTHA1782	2.3864	0.0183796	50S ribosomal protein L27	J		TTHA1356	2.49578	0.01152	divalent cation tolerance protein (Cut A1)	P		TTHA1110	0.440789
TTHA1914	2.28022	0.00257745	homocitrate synthase	E		TTHA0393	2.52455	0.00269193	hypothetical protein	S		TTHA0143	2.08506	0.0360796	phosphate transport system regulatory protein PhoU	P								TTHA1827	2.34519	0.0182741	sugar ABC transporter permease protein	G		TTHA1925	2.3398	0.0028151	hypothetical protein	-		TTHA0965	2.37514	0.0235117	phenylacetic acid degradation protein PaaI	Q		TTHA1816	2.4846	0.01152	rod shape-determining protein MreB	D		TTHA1007	0.440256
TTHA0390	2.27929	0.00697523	hypothetical protein	R		TTHA1154	2.52183	0.00313395	hypothetical protein	-		TTHA0086	2.06198	0.0413586	NADH-quinone oxidoreductase chain 5	C								TTHA1527	2.33525	0.0228121	NADPH-quinone reductase	CR		TTHA0744	2.33502	0.00220482	hypothetical protein	O		TTHA1013	2.37307	0.0163134	hypothetical protein	-		TTHA0444	2.47321	0.01152	alpha-hemolysin	S		TTHA0560	0.428504
TTHA0515	2.27753	0.00424479	hypothetical protein	R		TTHA1706	2.47851	0.0333892	putative divalent heavy-metal cation transporter	P		TTHA0736	2.05496	0.0390214	hypothetical protein	-								TTHA1256	2.30937	0.0184649	hypothetical protein	S		TTHA1746	2.32059	0.00219389	fatty acid/phospholipid synthesis protein (PlsX)	I		TTHB012	2.35535	0.0187186	phosphoglycerate mutase family protein	G		TTHA1078	2.45602	0.0117514	penicillin-binding protein	M		TTHA0629	0.404013
TTHA1826	2.26916	0.0022795	hypothetical protein	-		TTHA1365	2.44914	0.00269193	putative iron-sulfur protein	C		TTHA0814	2.02165	0.0360796	putative response regulator	TK								TTHA1701	2.29476	0.0457731	hypothetical protein	-		TTHA1134	2.31874	0.0445308	ba3-type cytochrome c oxidase polypeptide II	C		TTHA0180	2.28649	0.0281963	DNA polymerase III alpha subunit	L		TTHA1416	2.44695	0.0267628	probable cytochrome c (SoxX)	C		TTHA0439	0.401183
TTHA0935	2.25882	0.00494594	quaternary ammonium compound-resistance protein	P		TTHA1580	2.44063	0.00801277	transcriptional regulator, GntR family	K		TTHA1425	0.49964	0.0480072	putative thiamine pyrophosphokinase	H								TTHA1669	2.2878	0.0294469	translation initiation factor 1 (IF-1)	J		TTHA1782	2.30634	0.00593731	50S ribosomal protein L27	J		TTHA0935	2.28552	0.0154142	quaternary ammonium compound-resistance protein	P		TTHA1252	2.44429	0.0402882	O-sialoglycoprotein endopeptidase (Gcp)	O		TTHA0827	0.39853
TTHB096	2.25413	0.00724848	hypothetical protein	S		TTHA0583	2.43045	0.00495661	hypothetical protein	S		TTHB010	0.496016	0.0496082	transposase-related protein	L								TTHA1714	2.26929	0.0247873	putative heme peroxidase	S		TTHA1173	2.28018	0.00683876	Trk system potassium uptake protein (TrkG)	P		TTHA1277	2.26796	0.0427962	V-type ATP synthase, subunit K	C		TTHB234	2.43841	0.01152	hypothetical protein	-		TTHA1107	0.393233
TTHA0023	2.24729	0.0022795	putative ATP-dependent protease La	O		TTHA0223	2.41242	0.0026941	hypothetical protein	QR		TTHA0162	0.487546	0.0427316	30S ribosomal protein S1	J								TTHA1788	2.25386	0.0394979	hypothetical protein	S		TTHA0387	2.27504	0.00219389	Sec-independent protein translocase protein TatC	U		TTHA0973	2.26397	0.0133434	transcriptional regulator, TetR family	K		TTHA0013	2.41732	0.018735	geranylgeranyl diphosphate synthetase	H		TTHA0397	0.379373
TTHA0387	2.23689	0.0022795	Sec-independent protein translocase protein TatC	U		TTHA1104	2.40908	0.00269193	prephenate dehydratase	E		TTHA0853	0.486433	0.0452851	hypothetical protein	-								TTHA0531	2.24223	0.0394979	hypothetical protein	GER		TTHA0283	2.26926	0.00291699	argininosuccinate lyase	E		TTHA0877	2.26148	0.0211068	hypothetical protein	R		TTHA1819	2.38649	0.0148195	2'-5' RNA ligase	J		TTHA0440	0.376367
TTHB107	2.2355	0.00291642	hypothetical protein	D		TTHA0300	2.40108	0.00507064	hypothetical protein	-		TTHA1540	0.486337	0.0384467	hypothetical protein	-								TTHA1757	2.2395	0.0181617	putative N-acetyllysine deacetylase (lysine biosynthesis enzyme LysK)	E		TTHB161	2.24238	0.00219389	CRISPR-associated RAMP superfamily protein, Cmr3	L		TTHA0870	2.21311	0.0163296	hypothetical protein	-		TTHA1688	2.38348	0.0295526	30S ribosomal protein S19	J		TTHA0395	0.317333
TTHA0623	2.23091	0.0022795	DNA repair protein RecO	-		TTHA0601	2.39763	0.00269193	uroporphyrinogen decarboxylase (HemE)	H		TTHA1656	0.485677	0.0384467	hypothetical protein	-								TTHB213	2.23292	0.020371	hypothetical protein	-		TTHA1356	2.23839	0.00228802	divalent cation tolerance protein (Cut A1)	P		TTHA1179	2.21284	0.00818246	probable fructosamine-3-kinase	G		TTHA1299	2.3734	0.0397421	ribose 5-phosphate isomerase	G		TTHA0630	0.306764
TTHA0393	2.22751	0.00265546	hypothetical protein	S		TTHA1033	2.3844	0.0040586	16S rRNA processing protein RimM	J		TTHA1516	0.484247	0.0413586	hypothetical protein	F								TTHA1307	2.22951	0.0395392	hypothetical protein	-		TTHA1527	2.23569	0.00219389	NADPH-quinone reductase	CR		TTHA1078	2.20413	0.00818246	penicillin-binding protein	M		TTHA0485	2.36644	0.01152	phosphoesterase-related protein	T		TTHA0561	0.286658
TTHB204	2.22183	0.0022795	hypothetical protein	K		TTHA0816	2.37621	0.00710153	hypothetical protein	-		TTHA0796	0.475292	0.0373337	hypothetical protein	-								TTHA1786	2.22209	0.0447613	hypothetical protein	-		TTHA0300	2.23122	0.00475668	hypothetical protein	-		TTHA0592	2.18782	0.0137493	hypothetical protein	-		TTHA1751	2.36311	0.0332181	putative glycosyltransferase	M		TTHB213	0.272176
TTHA0095	2.21517	0.00826975	NADH-quinone oxidoreductase chain 12	CP		TTHA1607	2.37018	0.013078	thymidylate kinase (TMP kinase)	F		TTHA0377	0.470573	0.0480072	sugar ABC transporter, permease protein	G								TTHA1795	2.20732	0.0208643	MutT/nudix family protein (ndx7)	F		TTHA0091	2.21983	0.00219389	NADH-quinone oxidoreductase chain 8	C		TTHA1746	2.17574	0.00935463	fatty acid/phospholipid synthesis protein (PlsX)	I		TTHA1033	2.35996	0.0391035	16S rRNA processing protein RimM	J		TTHA1139	0.00818249
TTHA1115	2.21449	0.00372809	integral membrane protein TerC family	P		TTHA0444	2.33572	0.00269193	alpha-hemolysin	S		TTHA1452	0.464528	0.0456025	non-discriminating and archaeal-type aspartyl-tRNA synthetase	J								TTHA1440	2.20311	0.0181617	excinuclease ABC subunit A (UvrA)	L		TTHA0025	2.21483	0.0257215	hypothetical protein	-		TTHA0531	2.16722	0.00798597	hypothetical protein	GER		TTHA0038	2.35893	0.0357	hypothetical protein	-
TTHA0444	2.19818	0.0022795	alpha-hemolysin	S		TTHA0684	2.33451	0.00395295	probable TolQ-type transport protein	U		TTHA1893	0.448735	0.0360796	S-layer protein precursor (P100 protein) (slpA)	-								TTHA0147	2.19381	0.0181617	hypothetical protein	-		TTHB007	2.19886	0.00220269	hypothetical protein	S		TTHA1356	2.16616	0.00772276	divalent cation tolerance protein (Cut A1)	P		TTHA1104	2.35804	0.01152	prephenate dehydratase	E
TTHA0487	2.19143	0.00257745	hypothetical protein	S		TTHB020	2.33219	0.00582436	3-oxoacyl-[acyl carrier protein] reductase	IQR		TTHA1795	0.443465	0.0360796	MutT/nudix family protein (ndx7)	F								TTHA1617	2.17694	0.0228121	probable HIT family protein	FGR		TTHA0626	2.19844	0.00219389	phosphoenolpyruvate carboxylase	C		TTHB218	2.16446	0.0213895	ABC transporter, ATP-binding protein	P		TTHA0942	2.33699	0.0224853	hypothetical protein	-
TTHA1162	2.17438	0.0022795	excisionase domain protein	-		TTHA1286	2.31311	0.00299196	virulence factor-related protein	R		TTHA1600	0.443254	0.0360796	RecR protein	L								TTHA0144	2.17155	0.0332365	sensor histidine kinase	T		TTHA0019	2.18249	0.0138291	hypothetical protein	S		TTHA0086	2.14352	0.00777863	NADH-quinone oxidoreductase chain 5	C		TTHA1424	2.3213	0.015497	ABC transporter ATP-binding protein (CycB)	GE
TTHA0330	2.17269	0.020448	hypothetical protein	O		TTHA1340	2.30518	0.00687229	folyl-polyglutamate synthetase	H		TTHA0210	0.440838	0.0384467	50S ribosomal protein L12	J								TTHA0877	2.16531	0.0440222	hypothetical protein	R		TTHA0957	2.17123	0.0201873	dihydrodipicolinate synthase	EM		TTHB007	2.14063	0.00914382	hypothetical protein	S		TTHA1206	2.31543	0.01152	hypothetical protein	R
TTHA0045	2.16644	0.00567149	potassium uptake protein TrkA	PS		TTHA0535	2.30021	0.00296327	purine phosphoribosyltransferase (xanthine-guanine phosphoribosyltransferase)	R		TTHA1212	0.440775	0.0407554	acetolactate synthase, small subunit (ilvN)	E								TTHA0276	2.16075	0.0188789	acyl-CoA synthetase	KRC		TTHA1688	2.15567	0.0363418	30S ribosomal protein S19	J		TTHB020	2.1369	0.0306974	3-oxoacyl-[acyl carrier protein] reductase	IQR		TTHA0393	2.31175	0.0274179	hypothetical protein	S
TTHA1688	2.14508	0.0422259	30S ribosomal protein S19	J		TTHA1360	2.29688	0.00444857	hypothetical protein	S		TTHA0244	0.440237	0.0373337	single-stranded DNA binding protein	L								TTHA0189	2.1595	0.0394979	hypothetical protein	S		TTHA0460	2.15237	0.00234621	MutT/nudix family protein (ndx5)	F		TTHA1252	2.12989	0.0162213	O-sialoglycoprotein endopeptidase (Gcp)	O		TTHA1827	2.25991	0.0178678	sugar ABC transporter permease protein	G
TTHA0582	2.14429	0.00518507	aspartate aminotransferase, subgroup IV	E		TTHA1826	2.29316	0.00269193	hypothetical protein	-		TTHA0042	0.432775	0.0413586	50S ribosomal protein L28	J								TTHA0090	2.14881	0.02569	NADH-quinone oxidoreductase chain 3	C		TTHA0994	2.14825	0.0281758	hypothetical protein	-		TTHA0976	2.12675	0.00909026	sugar ABC transporter, permease protein	G		TTHA1110	2.25319	0.0149999	hypothetical protein	M
TTHA1577	2.13887	0.0022795	putative NAD-dependent glutamate dehydrogenase	E		TTHA1527	2.28287	0.00269193	NADPH-quinone reductase	CR		TTHA0032	0.424667	0.0384467	hypothetical protein	K								TTHA1180	2.14402	0.020371	low molecular weight phosphotyrosine protein phosphatase	T		TTHA0330	2.1245	0.0265585	hypothetical protein	O		TTHA1793	2.11854	0.0132646	hypothetical protein	R		TTHA0619	2.25297	0.0213612	hypothetical protein	-
TTHA1337	2.13735	0.00567149	peptide ABC transporter, permease protein	EP		TTHA0076	2.27887	0.00429148	phosphoribosyl anthranilate isomerase	E		TTHA1575	0.420711	0.0390214	kanamycin resistance protein-related protein	J								TTHA1915	2.13516	0.0267402	probable undecaprenyl pyrophosphate synthetase	I		TTHA1942	2.12272	0.00798543	putative cytochrome c oxidase assembly protein	R		TTHA1608	2.11753	0.00772276	hypothetical protein	S		TTHB213	2.24338	0.0117514	hypothetical protein	-
TTHA0953	2.12465	0.0022795	hypothetical protein	K		TTHA1473	2.27476	0.00269193	hypothetical protein	R		TTHB017	0.420505	0.0480072	medium-chain acyl-CoA ligase-related protein	IQ								TTHA0280	2.13477	0.0186851	carbamoyl-phosphate synthase, small subunit	EF		TTHA1115	2.10745	0.0045567	integral membrane protein TerC family	P		TTHA0082	2.116	0.0242443	phosphoesterase	-		TTHA0381	2.1882	0.0363558	hypothetical protein	R
TTHA1782	2.12053	0.00725156	50S ribosomal protein L27	J		TTHA1712	2.27085	0.00284138	hypothetical protein	-		TTHB125	0.419467	0.0360796	chromosome partitioning ATPase, ParA family	D								TTHA1464	2.12801	0.0395392	30S ribosomal protein S9	J		TTHA0356	2.09618	0.00219389	ABC transporter, periplasmic substrate-binding protein	G		TTHA0276	2.11369	0.0119697	acyl-CoA synthetase	KRC		TTHA1079	2.18735	0.0193369	UDP-N-acetylmuramoylalanyl-D-glutamyl-2,6- diaminopimelate--D-alanyl-D-alanyl ligase (MurF)	M
TTHA0147	2.09547	0.0114319	hypothetical protein	-		TTHA1019	2.22168	0.00443664	hypothetical protein	K		TTHA0109	0.415788	0.0360796	ATP-dependent RNA helicase	LKJ								TTHA0072	2.12389	0.0240844	hypothetical protein	V		TTHB096	2.0918	0.00593731	hypothetical protein	S		TTHA0968	2.10659	0.00772276	phenylacetic acid degradation protein PaaZ	CI		TTHA1745	2.1866	0.0224323	hypothetical protein	S
TTHA1757	2.09258	0.0022795	putative N-acetyllysine deacetylase (lysine biosynthesis enzyme LysK)	E		TTHA0091	2.22139	0.00295026	NADH-quinone oxidoreductase chain 8	C		TTHA1465	0.407859	0.0452851	50S ribosomal protein L13	J								TTHA0087	2.12245	0.0181617	NADH-quinone oxidoreductase chain 4	C		TTHA1473	2.09099	0.00219389	hypothetical protein	R		TTHB003	2.09946	0.00772276	hypothetical protein	-		TTHA0058	2.18475	0.0188025	transcriptional repressor of class I heat-shock genes	K
TTHA1925	2.0822	0.00524984	hypothetical protein	-		TTHB213	2.2072	0.00374	hypothetical protein	-		TTHB092	0.405371	0.0456614	probable phytoene dehydrogenase	-								TTHA1654	2.11707	0.020371	nucleoside-triphosphatase (HAM1 protein)	F		TTHA0147	2.09052	0.0145112	hypothetical protein	-		TTHA1033	2.09609	0.0263937	16S rRNA processing protein RimM	J		TTHA0805	2.18229	0.0326358	hypothetical protein	-
TTHA1793	2.06852	0.0022795	hypothetical protein	R		TTHB117	2.18438	0.00269193	putative type IV pilin	-		TTHA1869	0.402269	0.0456614	hypothetical protein	-								TTHA0248	2.1151	0.0485023	transcription antitermination protein NusG	K		TTHA1267	2.09034	0.00241548	hypothetical protein	-		TTHA0090	2.09456	0.0117059	NADH-quinone oxidoreductase chain 3	C		TTHA0859	2.18212	0.0231698	uridylate kinase	F
TTHA0976	2.03553	0.00817877	sugar ABC transporter, permease protein	G		TTHA1367	2.17725	0.00269193	hypothetical protein	S		TTHA0197	0.399133	0.0413586	S-layer-like protein	-								TTHA0942	2.11257	0.0433582	hypothetical protein	-		TTHA0870	2.08835	0.00240935	hypothetical protein	-		TTHA1915	2.0819	0.0137493	probable undecaprenyl pyrophosphate synthetase	I		TTHA0976	2.17604	0.0231878	sugar ABC transporter, permease protein	G
TTHA1299	2.03516	0.0022795	ribose 5-phosphate isomerase	G		TTHA1925	2.17021	0.00410626	hypothetical protein	-		TTHA1634	0.38728	0.0360796	peptide ABC transporter, peptide-binding protein	E								TTHA0242	2.11043	0.0228121	50S ribosomal protein L9	J		TTHA0355	2.07184	0.00219389	ABC transporter, permease protein, MalFG family	G		TTHA1365	2.07449	0.0457018	putative iron-sulfur protein	C		TTHA1588	2.17103	0.0163184	peptidyl-tRNA hydrolase	J
TTHA1750	2.031	0.00298119	putative mannose-1-phosphate guanylyl transferase (GDP)/mannose-6-phosphate isomerase	M		TTHA0562	2.15837	0.00269193	purine nucleoside phosphorylase	F		TTHA0236	0.376851	0.0384467	hypothetical protein	QR								TTHA0582	2.1098	0.02006	aspartate aminotransferase, subgroup IV	E		TTHA0580	2.05075	0.00254541	hypothetical protein	-		TTHA0575	2.07364	0.00797395	hypothetical protein	-		TTHA0145	2.16689	0.0132736	phosphate regulon transcriptional regulatory protein PhoB	TK
TTHA1429	2.02995	0.00522337	metallo-beta-lactamase family protein	R		TTHA0147	2.15409	0.0130516	hypothetical protein	-		TTHA0196	0.364792	0.0430024	transporter, periplasmic component	Q								TTHA0436	2.09911	0.047101	signal recognition particle-docking protein FtsY	U		TTHA1650	2.04948	0.00219389	maltose ABC transporter, permease protein	G		TTHA1173	2.06958	0.0457018	Trk system potassium uptake protein (TrkG)	P		TTHA1915	2.15188	0.0191552	probable undecaprenyl pyrophosphate synthetase	I
TTHA1173	2.01973	0.0117883	Trk system potassium uptake protein (TrkG)	P		TTHA0140	2.15197	0.0124524	UDP-N-acetylglucosamine 1-carboxyvinyltransferase (MurA)	M		TTHA1560	0.36339	0.0452851	DNA/pantothenate metabolism flavoprotein	H								TTHA0534	2.09846	0.0262295	aspartokinase (aspartate kinase) [contains: aspartokinase alpha subunit; aspartokinase beta subunit]	E		TTHA1365	2.04918	0.00219389	putative iron-sulfur protein	C		TTHA1633	2.06911	0.00972325	peptide ABC transporter permease protein	EP		TTHA0721	2.1433	0.01152	hypothetical protein	-
TTHA0317	2.01505	0.0419442	hypothetical protein	G		TTHA0736	2.15182	0.00269193	hypothetical protein	-		TTHA0139	0.347965	0.0461312	hypothetical protein	S								TTHA0210	2.09692	0.0186851	50S ribosomal protein L12	J		TTHA0424	2.04526	0.0204604	thiamin-monophosphate kinase	H		TTHB216	2.06486	0.00772276	ABC transporter, periplasmic solute-binding protein-related protein	P		TTHA1009	2.12874	0.014661	hypothetical protein	K
TTHA0481	2.01444	0.00258703	oligo-1,6-glucosidase	G		TTHA0870	2.14664	0.00269193	hypothetical protein	-		TTHA1317	0.335139	0.0421859	immunogenic protein related protein	R								TTHA0170	2.08957	0.0291474	4-diphosphocytidyl-2-C-methyl-D-erythritol kinase	I		TTHA1154	2.0399	0.00552611	hypothetical protein	-		TTHA0328	2.05872	0.00772276	isochorismatase	Q		TTHA1422	2.12604	0.0267628	disulfide isomerase (DsbC)	OC
TTHA0276	2.00952	0.00335409	acyl-CoA synthetase	KRC		TTHA0238	2.14628	0.00269193	hypothetical protein	-		TTHA0120	0.302361	0.0360796	GTP-binding protein Era	R								TTHA0684	2.07414	0.0186851	probable TolQ-type transport protein	U		TTHA1915	2.02474	0.00219389	probable undecaprenyl pyrophosphate synthetase	I		TTHA1009	2.04798	0.00772276	hypothetical protein	K		TTHA1286	2.12482	0.01152	virulence factor-related protein	R
TTHA0028	2.00838	0.0022795	putative macrolide-efflux protein	GEPR		TTHA0859	2.14377	0.0057139	uridylate kinase	F		TTHA0209	0.299265	0.0360796	50S ribosomal protein L10	J								TTHA0549	2.0619	0.0186851	glutaminyl-tRNA synthetase	J		TTHA0317	2.02095	0.0410765	hypothetical protein	G		TTHA0619	2.04483	0.0182983	hypothetical protein	-		TTHA0147	2.12459	0.0161497	hypothetical protein	-
TTHA1313	2.00702	0.00290887	hypothetical protein	M		TTHA1904	2.14031	0.00269193	N-acetyl-gamma-glutamyl-phosphate reductase (lysine biosynthesis enzyme LysY)	E		TTHA1684	0.298715	0.0452851	30S ribosomal protein L29	J								TTHA0882	2.06117	0.020371	glycosyltransferase	M		TTHA1969	2.01974	0.00576489	chromosome partitioning protein, ParB family	K		TTHA1745	2.03819	0.0137493	hypothetical protein	S		TTHA1443	2.1242	0.0150629	hypothetical protein	S
TTHA1340	2.0002	0.00755706	folyl-polyglutamate synthetase	H		TTHA0331	2.1351	0.00421726	histidinol phosphatase	ER		TTHB214	0.283062	0.0390214	hypothetical proteih	-								TTHA0929	2.0477	0.0422347	phosphopantetheine adenylyltransferase	H		TTHA0711	2.01719	0.00219389	aspartyl-tRNA synthetase	J		TTHA0223	2.03691	0.0121242	hypothetical protein	QR		TTHA1179	2.12214	0.0144982	probable fructosamine-3-kinase	G
TTHA0243	0.499285	0.00546039	30S ribosomal protein S18	J		TTHA1079	2.13509	0.0060446	UDP-N-acetylmuramoylalanyl-D-glutamyl-2,6- diaminopimelate--D-alanyl-D-alanyl ligase (MurF)	M		TTHA1864	0.230111	0.0360796	S-layer protein-related protein	-								TTHA0295	2.0354	0.0228121	universal stress protein UspA-like protein	T		TTHA0311	2.01368	0.00477785	cytochrome caa3 oxidase subunit IIc	C		TTHA0145	2.03598	0.00851685	phosphate regulon transcriptional regulatory protein PhoB	TK		TTHA1670	2.11975	0.015497	methionine aminopeptidase	J
TTHA1001	0.496044	0.0022795	hypothetical protein	H		TTHA0462	2.13444	0.00370828	hypothetical protein	-		TTHA1457	0.0367491	0.0360796	S-adenosylmethionine decarboxylase proenzyme	E								TTHA0543	2.00396	0.0262406	glycyl-tRNA synthetase	J		TTHA0118	2.01288	0.00547995	exopolyphosphatase family protein	R		TTHA0875	2.0303	0.0395271	seryl-tRNA synthetase	J		TTHA1608	2.1131	0.01152	hypothetical protein	S
TTHA0537	0.495772	0.0022795	succinyl-CoA synthetase alpha chain	C		TTHA1282	2.12871	0.00269193	hypothetical protein	-		TTHA0252	0.0224478	0.0360796	metallo-beta-lactamase superfamily protein	J								TTHA0183	0.499396	0.0186851	5-formyltetrahydrofolate cyclo-ligase	H		TTHA0974	0.49805	0.00477785	integrase/recombinase	L		TTHA0178	2.02769	0.0225707	hypothetical protein	-		TTHA1701	2.10365	0.01152	hypothetical protein	-
TTHB220	0.495592	0.00798499	hemin ABC transporter, periplasmic hemin-binding protein	P		TTHA1267	2.11976	0.00395295	hypothetical protein	-														TTHA0752	0.498772	0.0376332	beta-lactamase family protein	V		TTHA0799	0.494992	0.0208284	prephenate dehydrogenase	E		TTHA0736	2.02201	0.00772276	hypothetical protein	-		TTHA0535	2.09936	0.01152	purine phosphoribosyltransferase (xanthine-guanine phosphoribosyltransferase)	R
TTHA1045	0.495282	0.0050566	hypothetical protein	R		TTHA0118	2.11961	0.00569773	exopolyphosphatase family protein	R														TTHA1144	0.498641	0.0208643	acetyl-Coenzyme A dehydrogenase, medium chain	I		TTHY7086	0.491153	0.0311878	hypothetical protein	-		TTHA1644	2.0198	0.0186764	hypothetical protein	R		TTHA1925	2.09143	0.021012	hypothetical protein	-
TTHA1408	0.494958	0.00692036	ABC transporter, ATP-binding protein	V		TTHA1461	2.11853	0.00269193	hypothetical protein	S														TTHA0604	0.494637	0.0293992	medium-chain-fatty-acid--CoA ligase	IQ		TTHA1335	0.490765	0.00318791	branched-chain amino acid ABC transporter, ATP-binding protein	E		TTHA0300	2.01612	0.00978296	hypothetical protein	-		TTHA0487	2.08972	0.0321473	hypothetical protein	S
TTHA1417	0.494157	0.00951413	sulfur oxidation protein SoxB	F		TTHA1971	2.11672	0.0109004	16S rRNA methyltransferase RsmG (glucose inhibited division protein B, GidB)	M														TTHB033	0.493115	0.0262295	alpha-glucosidase	G		TTHA1707	0.490149	0.00557659	sugar fermentation stimulation protein family protein	R		TTHA1826	2.01564	0.00872779	hypothetical protein	-		TTHA0497	2.08498	0.01152	oxygen-independent coproporphyrinogen III oxidase	H
TTHA0507	0.494148	0.00460157	transcriptional regulator	K		TTHA1574	2.11157	0.00346433	putative dehydrogenase	HE														TTHB208	0.49282	0.0475258	ribonucleoside-diphosphate reductase, beta subunit	F		TTHA1662	0.486197	0.00321492	hypothetical protein	-		TTHA1827	2.01473	0.0100926	sugar ABC transporter permease protein	G		TTHA0702	2.08493	0.0483965	hypothetical protein	S
TTHA1702	0.492953	0.00691476	hypothetical protein	-		TTHA1782	2.10593	0.00853266	50S ribosomal protein L27	J														TTHA0354	0.490077	0.0280396	ABC transporter, permease protein, MalFG family	G		TTHA1871	0.484126	0.00884845	hypothetical protein	-		TTHA0381	2.0076	0.0114115	hypothetical protein	R		TTHA1282	2.04591	0.0208661	hypothetical protein	-
TTHA1420	0.490792	0.0022795	sulfur oxidation protein SoxZ	-		TTHA0486	2.10133	0.00568772	iron-sulfur protein	C														TTHA1646	0.488485	0.0418642	hypothetical protein	-		TTHA1583	0.483311	0.00453671	site-specific DNA-methyltransferase (adenine-specific) TthHB8I	L		TTHA0393	2.00228	0.0222914	hypothetical protein	S		TTHA1340	2.04065	0.0391836	folyl-polyglutamate synthetase	H
TTHB223	0.487997	0.00962237	CRISPR-associated protein, Cas2	L		TTHA0134	2.09688	0.00287871	ATP-cone domain protein	K														TTHB221	0.486117	0.044225	hypothetical protein	-		TTHB156	0.483192	0.00230401	hypothetical protein	-		TTHA1104	2.00027	0.00772276	prephenate dehydratase	E		TTHA1066	2.03533	0.0317428	proabable transaldolase	G
TTHA1163	0.484336	0.0068471	hypothetical protein	-		TTHA0399	2.09626	0.00269193	hypothetical protein	-														TTHA0787	0.485819	0.0301492	hypothetical protein	-		TTHA1578	0.481132	0.00593278	1-pyrroline-5-carboxylate dehydrogenase	C		TTHA1116	0.496767	0.0213895	hypothetical protein	QR		TTHA0935	2.02387	0.0344507	quaternary ammonium compound-resistance protein	P
TTHB216	0.481982	0.0022795	ABC transporter, periplasmic solute-binding protein-related protein	P		TTHA0575	2.07559	0.00269193	hypothetical protein	-														TTHB011	0.485346	0.0322149	probable transposase	K		TTHA0826	0.479056	0.00219389	cell division protein FtsK	D		TTHA0945	0.495316	0.00772276	hypothetical protein	-		TTHA1527	2.01397	0.0137804	NADPH-quinone reductase	CR
TTHA0714	0.479088	0.0264107	hypothetical protein	-		TTHA1115	2.07275	0.0040586	integral membrane protein TerC family	P														TTHA1857	0.484455	0.0284923	hypothetical protein	-		TTHA1516	0.477977	0.00219389	hypothetical protein	F		TTHA1547	0.491968	0.0412141	putative peptidase	E		TTHA0609	2.00026	0.0186579	tRNA (adenine-N(1)-)-methyltransferase	J
TTHA0842	0.478805	0.00794883	hypothetical protein	S		TTHB210	2.05357	0.0116557	hypothetical protein	-														TTHA1303	0.481097	0.0273898	sugar ABC transporter, permease protein	R		TTHA0972	0.477434	0.0146203	phenylacetic acid degradation protein PaaA	S		TTHA1158	0.490876	0.012376	hypothetical protein	R		TTHA1702	0.498233	0.0160702	hypothetical protein	-
TTHA1662	0.478615	0.00290887	hypothetical protein	-		TTHA0582	2.05094	0.00730507	aspartate aminotransferase, subgroup IV	E														TTHA1020	0.480378	0.0181617	hypothetical protein	KL		TTHA1934	0.476483	0.00340435	hypothetical protein	G		TTHA1046	0.490602	0.0107182	PhoH-related protein	T		TTHA0070	0.498206	0.0339639	ABC transporter permease protein	H
TTHB088	0.476972	0.0285398	Zn-dependent hydrolase	R		TTHA0276	2.04602	0.00476041	acyl-CoA synthetase	KRC														TTHA1569	0.471582	0.0394979	hypothetical protein	QR		TTHA1486	0.4742	0.00220269	hypothetical protein	-		TTHA0826	0.489906	0.00909026	cell division protein FtsK	D		TTHA1273	0.497765	0.0224894	V-type ATP synthase subunit A	C
TTHA1248	0.473739	0.0145438	acetyl-coenzyme A synthetase	I		TTHA0227	2.04511	0.0128441	hypothetical protein	-														TTHA0857	0.470948	0.0394979	phosphatidate cytidylyltransferase	I		TTHA0279	0.473626	0.00219389	putative threonine dehydratase	E		TTHA1039	0.487196	0.00872779	methylmalonyl-CoA mutase, alpha subunit, chain A	I		TTHA1537	0.496131	0.0449856	hypothetical protein	L
TTHA1938	0.471589	0.00266719	acyl-CoA dehydrogenase	I		TTHA0028	2.04282	0.00269193	putative macrolide-efflux protein	GEPR														TTHA1724	0.470934	0.0181617	hypothetical protein	-		TTHB251	0.472116	0.00930644	ABC transporter, periplasmic solute-binding protein-related protein	E		TTHA0361	0.486632	0.00772276	survival protein SurE	R		TTHA0850	0.496021	0.0222491	stage V sporulation protein S (SpoVS) related protein	S
TTHA0301	0.470437	0.0144413	hypothetical protein	-		TTHA0965	2.03959	0.0026941	phenylacetic acid degradation protein PaaI	Q														TTHA1270	0.469463	0.0322742	V-type ATP synthase, subunit (VTPJ-THERM)	-		TTHA1441	0.471309	0.00411698	hypothetical protein	S		TTHA1004	0.48414	0.0156155	conserved hypothetical membrane protein	MU		TTHA1951	0.493688	0.0137804	hypothetical protein	-
TTHA1610	0.467119	0.00364552	hypothetical protein	S		TTHA1944	2.03952	0.00312298	hypothetical protein	S														TTHA0127	0.469213	0.0181617	tRNA (guanosine-2'-O-) methyltransferase	J		TTHA1442	0.470828	0.00219389	folate/FAD-dependent tRNA T54 methyltransferase	J		TTHB214	0.484137	0.0349323	hypothetical proteih	-		TTHA1956	0.493641	0.0186389	2-oxoacid-ferredoxin oxidoreductase (EC 1.2.7.-) beta chain	C
TTHA1870	0.466782	0.00497648	hypothetical protein	-		TTHA0711	2.03426	0.00269193	aspartyl-tRNA synthetase	J														TTHB207	0.469017	0.0294469	hypothetical protein	I		TTHA0450	0.469289	0.0148872	branched-chain amino acid ABC transporter, permease protein	E		TTHA1486	0.481602	0.0125457	hypothetical protein	-		TTHA1237	0.492916	0.0223381	spermidine/putrescine ABC transporter, periplasmic spermidine/putrescine-binding protein	E
TTHA0594	0.466564	0.0022795	putative periplasmid solute-binding protein	Q		TTHA0181	2.02303	0.00269193	hypothetical protein	-														TTHA1011	0.46806	0.0332365	hypothetical protein	-		TTHA1004	0.466891	0.00220269	conserved hypothetical membrane protein	MU		TTHA0338	0.480121	0.00772276	hypothetical protein	S		TTHA0414	0.491287	0.0363558	acyl carrier protein	IQ
TTHA1039	0.464417	0.0112699	methylmalonyl-CoA mutase, alpha subunit, chain A	I		TTHA1077	2.01944	0.0026941	hypothetical protein	-														TTHA1336	0.468059	0.0441845	peptide ABC transporter oligopeptide-binding protein	E		TTHA1634	0.466602	0.00219389	peptide ABC transporter, peptide-binding protein	E		TTHA1263	0.479558	0.0153122	hypothetical protein	GER		TTHA0289	0.490414	0.0279601	2-oxoglutarate dehydrogenase E1 component (2-oxoglutarate dehydrogenase)	C
TTHA1413	0.461261	0.0218907	hypothetical protein	-		TTHA1313	2.01879	0.00313395	hypothetical protein	M														TTHA0890	0.467423	0.0250734	putative 3-hydroxyacyl-CoA dehydrogenase	I		TTHA0671	0.466437	0.0129063	probable uroporphyrinogen-III synthase	H		TTHA1202	0.479375	0.00774191	hypothetical protein	R		TTHA0251	0.489916	0.0457205	translation elongation factor EF-Tu.B	J
TTHA1634	0.459366	0.0022795	peptide ABC transporter, peptide-binding protein	E		TTHA0576	2.01533	0.00269193	putative pyruvyl-transferase	S														TTHA0771	0.46634	0.0257275	hypothetical protein	EOT		TTHA0891	0.466035	0.00219389	acetyl-CoA acetyltransferase	I		TTHA1465	0.478868	0.0128521	50S ribosomal protein L13	J		TTHA0370	0.489735	0.0194557	thioredoxin reductase related protein	O
TTHA1164	0.459335	0.00410059	indole-3-glycerol phosphate synthase	E		TTHA1571	2.01092	0.009422	hypothetical protein	-														TTHA0699	0.465618	0.0395392	translation initiation factor IF-2	J		TTHA0401	0.4611	0.00300111	hypothetical protein	I		TTHA1857	0.477664	0.0109302	hypothetical protein	-		TTHA0027	0.48754	0.0117514	potassium channel, beta subunit (oxidoreductase)	C
TTHA1710	0.458968	0.00406128	radical SAM domain protein	O		TTHA1258	2.01071	0.00269193	hypothetical protein	-														TTHA0431	0.46353	0.0332365	sugar kinase	G		TTHB022	0.460592	0.01379	putative acyl-CoA dehydrogenase	I		TTHA1702	0.474591	0.00797395	hypothetical protein	-		TTHA0899	0.486705	0.0475762	chromosome segregation SMC protein	D
TTHA1652	0.45863	0.0022795	maltose ABC transporter, periplasmic maltose-binding protein	G		TTHA1283	2.00892	0.00269193	hypothetical protein	R														TTHA1425	0.460838	0.0260131	putative thiamine pyrophosphokinase	H		TTHA0139	0.460531	0.00219389	hypothetical protein	S		TTHB226	0.471798	0.0208483	hypothetical protein	K		TTHA0177	0.484576	0.0208248	ferredoxin	C
TTHA1378	0.458556	0.0022795	homoisocitrate dehydrogenase	CE		TTHA1044	2.00768	0.00269193	diacylglycerol kinase	M														TTHA0234	0.459231	0.0181617	transposase	L		TTHA1007	0.459913	0.00340435	ABC transporter, ATP-binding protein	V		TTHA1700	0.471541	0.00777863	hypothetical protein	-		TTHA0041	0.484183	0.0141282	hypothetical protein	M
TTHC004	0.457086	0.00283006	hypothetical protein	-		TTHA0143	2.00545	0.00269193	phosphate transport system regulatory protein PhoU	P														TTHA0776	0.456824	0.0230685	hypothetical protein	-		TTHA0251	0.459789	0.00241548	translation elongation factor EF-Tu.B	J		TTHA1265	0.471492	0.0119851	zinc-dependent peptidase	R		TTHA1150	0.48359	0.0465083	DNA polymerase beta family (X family)	ERL
TTHA1869	0.454642	0.00406128	hypothetical protein	-		TTHA1650	2.00536	0.00269193	maltose ABC transporter, permease protein	G														TTHA1924	0.449669	0.0419185	sodium ABC transporter, ATP-binding protein NatA	CP		TTHA1047	0.458827	0.00282711	hypothetical protein	-		TTHA0206	0.470147	0.0371929	nicotinamide nucleotide transhydrogenase, alpha subunit 1	C		TTHA1575	0.480215	0.0155708	kanamycin resistance protein-related protein	J
TTHB016	0.454247	0.00283006	gluconate 5-dehydrogenase	IQR		TTHA0871	2.00308	0.00295026	hypothetical protein	-														TTHB010	0.447324	0.0181617	transposase-related protein	L		TTHA1125	0.45819	0.00239018	elongation factor P (EF-P)	J		TTHA0796	0.469577	0.00772276	hypothetical protein	-		TTHA1132	0.479627	0.0282213	probable gliding protein mglA	R
TTHC007	0.453168	0.00474192	hypothetical protein	-		TTHA0487	2.001	0.00269193	hypothetical protein	S														TTHA1358	0.44607	0.0332365	hypothetical protein	-		TTHA1484	0.457608	0.00219389	small heat shock protein, HSP20 family	O		TTHA0687	0.468801	0.019324	sugar ABC transporter, permease protein [N-terminal]	G		TTHA0508	0.478842	0.01152	transcriptional regulator, MerR family	K
TTHA0259	0.453163	0.0202593	phosphate ABC transporter, periplasmid phosphate-biniding protein	P		TTHA0075	0.498576	0.00269193	ribonucleoside-diphosphate reductase	FL														TTHA0064	0.44417	0.0270296	hypothetical protein	-		TTHA0588	0.454095	0.00227773	branched-chain amino acid ABC transport ATP-binding protein	E		TTHB017	0.467537	0.0146213	medium-chain acyl-CoA ligase-related protein	IQ		TTHA0944	0.474553	0.01152	hypothetical protein	-
TTHA0999	0.45278	0.00276084	hypothetical protein	T		TTHA0135	0.49853	0.0144909	MutT/nudix family protein (ndx3)	LR														TTHA1263	0.443743	0.0397162	hypothetical protein	GER		TTHA1839	0.453442	0.00568425	SufB protein (membrane protein)	O		TTHA1569	0.46691	0.0112951	hypothetical protein	QR		TTHA1742	0.47314	0.01152	orotate phosphoribosyltransferase (pyrE)	F
TTHA0022	0.451689	0.0022795	glucose-1-phosphate adenylyltransferase	G		TTHA0162	0.496441	0.00818014	30S ribosomal protein S1	J														TTHA1338	0.442353	0.0315081	ABC transporter permease protein	EP		TTHA0346	0.450769	0.00316567	peptidyl-prolyl cis-trans isomerase	O		TTHA1454	0.465281	0.00967859	succinate dehydrogenase, flavoprotein subunit	C		TTHA0782	0.472099	0.0179013	aspartate carbamoyltransferase (aspartate transcarbamylase)	F
TTHA0945	0.45149	0.0022795	hypothetical protein	-		TTHA1783	0.493244	0.00349777	50S ribosomal protein L21	J														TTHA1807	0.439716	0.0238071	ABC transporter, permease protein	P		TTHB118	0.449362	0.00219389	probable secretion system protein	-		TTHA1864	0.464623	0.00909026	S-layer protein-related protein	-		TTHA1361	0.471472	0.0170553	hypothetical protein	-
TTHA0941	0.451459	0.0022795	ABC transporter ATP-binding protein	V		TTHA0254	0.493055	0.00269193	hypothetical protein	-														TTHB128	0.437951	0.0274871	arsenite oxidase, small subunit	C		TTHB031	0.448578	0.00428316	probable sugar transporter	-		TTHA0041	0.462051	0.0121242	hypothetical protein	M		TTHA0361	0.471301	0.0363558	survival protein SurE	R
TTHB199	0.450043	0.00244711	hypothetical protein	C		TTHA1378	0.492643	0.00269193	homoisocitrate dehydrogenase	CE														TTHA0977	0.437932	0.0208643	sugar ABC transporter, permease protein	G		TTHA1569	0.446988	0.00219389	hypothetical protein	QR		TTHA0782	0.460912	0.0198358	aspartate carbamoyltransferase (aspartate transcarbamylase)	F		TTHB072	0.469686	0.01152	4-hydroxy-2-oxoglutarate aldolase/2-deydro-3-deoxyphosphogluconate aldolase	G
TTHA0251	0.449806	0.00270308	translation elongation factor EF-Tu.B	J		TTHA1871	0.490414	0.0128286	hypothetical protein	-														TTHA0783	0.437931	0.0181617	PyrR bifunctional protein [pyrimidine operon regulatory protein/uracil phosphoribosyltransferase]	F		TTHA0075	0.44697	0.00220269	ribonucleoside-diphosphate reductase	FL		TTHA0589	0.460778	0.0430898	branched-chain amino acid ABC transporter permease protein	E		TTHA0008	0.469453	0.01152	phage shock protein A	KT
TTHA0774	0.449755	0.00472387	hypothetical protein	-		TTHA0944	0.483206	0.0047973	hypothetical protein	-														TTHA0682	0.436101	0.0457569	hypothetical protein	-		TTHA0135	0.443764	0.00563808	MutT/nudix family protein (ndx3)	LR		TTHA1893	0.460028	0.00821772	S-layer protein precursor (P100 protein) (slpA)	-		TTHA1662	0.469274	0.0214673	hypothetical protein	-
TTHB021	0.447058	0.00614681	hypothetical protein	V		TTHA0507	0.482777	0.0153074	transcriptional regulator	K														TTHA1233	0.435257	0.0494436	short-chain dehydrogenases/reductases family protein	IQR		TTHA1700	0.441405	0.00219389	hypothetical protein	-		TTHA1573	0.458725	0.010585	hypothetical protein	-		TTHA1500	0.466126	0.032444	phosphoenolpyruvate synthase	G
TTHA1410	0.443753	0.0125295	sulfite dehydrogenase cytochrome subunit SoxD	C		TTHA1465	0.482757	0.0130388	50S ribosomal protein L13	J														TTHB089	0.432815	0.0181617	hypothetical protein	-		TTHA1378	0.437732	0.00219389	homoisocitrate dehydrogenase	CE		TTHA1349	0.454129	0.0395271	DNA-binding protein HU (DNA-binding protein II)	L		TTHA0700	0.463699	0.0438427	hypothetical protein	K
TTHA1873	0.442911	0.0022795	hypothetical protein	C		TTHA0622	0.482443	0.0026941	transcription elongation factor GreA	K														TTHB245	0.430477	0.030702	hypothetical protein	I		TTHB054	0.428889	0.00219389	precorrin-2 methylase	H		TTHA1860	0.45288	0.00818246	DNA polymerase III delta prime subunit	L		TTHA1908	0.463599	0.0117514	lysine biosynthesis enzyme LysW	K
TTHB235	0.442325	0.00802312	hypothetical protein	-		TTHA0472	0.480844	0.00664376	peptide ABC transporter, ATP-binding protein	EP														TTHB199	0.425926	0.0262406	hypothetical protein	C		TTHA0418	0.42282	0.00219748	50S ribosomal protein L32	J		TTHA0244	0.452253	0.00772276	single-stranded DNA binding protein	L		TTHA0783	0.461428	0.01152	PyrR bifunctional protein [pyrimidine operon regulatory protein/uracil phosphoribosyltransferase]	F
TTHA0352	0.441337	0.0022795	peptidyl-prolyl cis-trans isomerse, PpiC family	O		TTHA1421	0.478307	0.00882301	sulfur oxidation protein SoxY	S														TTHB105	0.424697	0.0475739	putative acyltransferase	-		TTHA1873	0.421807	0.00219389	hypothetical protein	C		TTHB031	0.446281	0.0402045	probable sugar transporter	-		TTHA1912	0.458643	0.01152	hypothetical protein	-
TTHB029	0.438909	0.0022795	hypothetical protein	S		TTHA1565	0.476919	0.0026941	sporulation protein SpoIID-related protein	D														TTHA0594	0.4242	0.0229262	putative periplasmid solute-binding protein	Q		TTHA1742	0.421395	0.00219389	orotate phosphoribosyltransferase (pyrE)	F		TTHA0243	0.442466	0.0163134	30S ribosomal protein S18	J		TTHA0080	0.457722	0.0137804	hypothetical protein	-
TTHA1412	0.437843	0.00549203	sulfide dehydrogenase flavocytochrome C	R		TTHA1710	0.47501	0.00760653	radical SAM domain protein	O														TTHA0688	0.423022	0.0381889	sugar ABC transporter, substrate-binding protein	G		TTHA0120	0.419662	0.00241463	GTP-binding protein Era	R		TTHA1870	0.441987	0.017573	hypothetical protein	-		TTHA1862	0.452313	0.0258605	hypothetical protein	-
TTHB015	0.43781	0.0110156	putative acyl-CoA dehydrogenase	I		TTHA1662	0.474381	0.00316728	hypothetical protein	-														TTHA0603	0.419974	0.0228121	hypothetical protein	R		TTHA1111	0.415468	0.00219389	alternative ATP-dependent protease La (Lon protease)	O		TTHA0080	0.440725	0.00772276	hypothetical protein	-		TTHA1554	0.44905	0.0139457	hypothetical protein	S
TTHA0584	0.437677	0.00759952	hypothetical protein	-		TTHA0251	0.473455	0.00377646	translation elongation factor EF-Tu.B	J														TTHA0764	0.419438	0.0196487	hypothetical protein	G		TTHA1938	0.415075	0.00410579	acyl-CoA dehydrogenase	I		TTHA1862	0.440679	0.0151576	hypothetical protein	-		TTHA0122	0.447643	0.0158961	manganese-containing pseudocatalase	P
TTHA1150	0.436268	0.00495203	DNA polymerase beta family (X family)	ERL		TTHA1687	0.472912	0.0459261	50S ribosomal protein L22	J														TTHA1332	0.415595	0.045032	branched-chain amino acid ABC transporter, permease protein	E		TTHA0508	0.412818	0.00219389	transcriptional regulator, MerR family	K		TTHA1540	0.440425	0.0308451	hypothetical protein	-		TTHA0552	0.447438	0.0186389	50S ribosomal protein L35	J
TTHB250	0.434916	0.00601452	metapyrocatechase (catechol 2,3-dioxygenase)	E		TTHA0379	0.472807	0.00269193	sugar ABC transporter, periplasmic sugar-binding protein	G														TTHA1325	0.413549	0.0181617	putaitve sulfite oxidase	R		TTHA1893	0.411628	0.00219389	S-layer protein precursor (P100 protein) (slpA)	-		TTHA1697	0.438809	0.0213895	30S ribosomal protein S12	J		TTHA0939	0.447223	0.0208661	pyruvate dehydrogenase (lipoamide) (EC 1.2.4.1) E1-alpha chain	C
TTHY7034	0.433636	0.0126128	LexA protein	-		TTHA1838	0.46767	0.00878889	SufC protein (ATP-binding protein)	O														TTHA1170	0.407834	0.0332365	amino acid ABC transporter, permease protein	E		TTHA1684	0.410205	0.0199258	30S ribosomal protein L29	J		TTHA1498	0.434836	0.0127907	elongation factor G (EF-G-2)	J		TTHA1934	0.446096	0.0483965	hypothetical protein	G
TTHA1486	0.432295	0.00290042	hypothetical protein	-		TTHA0196	0.467321	0.00269193	transporter, periplasmic component	Q														TTHA0700	0.404837	0.0442038	hypothetical protein	K		TTHA0271	0.409552	0.00219389	60 kDa chaperonin (Protein Cpn60) (GroEL protein)	O		TTHA1425	0.431891	0.010585	putative thiamine pyrophosphokinase	H		TTHA1698	0.444265	0.01152	carboxypeptidase G2	E
TTHA0891	0.430955	0.0022795	acetyl-CoA acetyltransferase	I		TTHA0245	0.465685	0.0153458	30S ribosomal protein S6 (TS9)	J														TTHA0801	0.403391	0.0293992	hypothetical protein	R		TTHA0233	0.406841	0.00219389	pyruvate dehydrogenase complex, dihydrolipoamide dehydrogenase E3 component	C		TTHA0197	0.429263	0.00851685	S-layer-like protein	-		TTHA1516	0.443325	0.0146812	hypothetical protein	F
TTHA0469	0.429339	0.00293281	peptide ABC transporter, periplasmic peptide-binding protein	E		TTHA0586	0.464402	0.00269193	putative long-chain-fatty-acid--CoA ligase	I														TTHA1575	0.402909	0.020371	kanamycin resistance protein-related protein	J		TTHA0819	0.40588	0.0101091	sodium/solute symporter	R		TTHA1634	0.427307	0.00772276	peptide ABC transporter, peptide-binding protein	E		TTHA1864	0.442727	0.0155708	S-layer protein-related protein	-
TTHA1012	0.429281	0.0022795	hypothetical protein	-		TTHA1604	0.462083	0.00269193	hypothetical protein	-														TTHA0978	0.398295	0.0280396	hypothetical protein	G		TTHA0272	0.405469	0.00264313	10 kDa chaperonin (Protein Cpn10) (groES protein)	O		TTHA0386	0.426203	0.0208483	Sec-independent protein translocase protein TatA	U		TTHA0069	0.44261	0.01152	ABC transporter, periplasmic binding protein	H
TTHB075	0.428946	0.00419187	putative C4-dicarboxylate transporter, small permease protein	G		TTHA0551	0.461723	0.00269193	translation initiation factor 3 (IF-3)	J														TTHC003	0.395393	0.0291474	hypothetical protein	-		TTHA0244	0.402697	0.00392621	single-stranded DNA binding protein	L		TTHA1783	0.424485	0.0212413	50S ribosomal protein L21	J		TTHA1840	0.442145	0.0148745	SufD protein (membrane protein)	O
TTHB018	0.428186	0.00704149	hypothetical protein	Q		TTHB052	0.461644	0.00269193	cobalamin biosynthesis precorrin-8X isomerase	H														TTHA0687	0.394691	0.020371	sugar ABC transporter, permease protein [N-terminal]	G		TTHB125	0.401109	0.00329612	chromosome partitioning ATPase, ParA family	D		TTHA0069	0.422524	0.00872779	ABC transporter, periplasmic binding protein	H		TTHA1909	0.440721	0.01152	hypothetical protein	-
TTHB013	0.428174	0.0142534	hypothetical protein	-		TTHA1673	0.461572	0.0208163	50S ribosomal protein L15	J														TTHA1537	0.390979	0.0293992	hypothetical protein	L		TTHA1479	0.382129	0.00219389	hypothetical protein	-		TTHA0588	0.418535	0.0153917	branched-chain amino acid ABC transport ATP-binding protein	E		TTHA0006	0.440688	0.0158961	1-deoxy-D-xylulose-5-phosphate synthase	HI
TTHB219	0.427219	0.00410059	hemin ABC transporter, permease protein	P		TTHA1125	0.461045	0.0026941	elongation factor P (EF-P)	J														TTHA0006	0.390779	0.0181617	1-deoxy-D-xylulose-5-phosphate synthase	HI		TTHA1560	0.379931	0.00219389	DNA/pantothenate metabolism flavoprotein	H		TTHA0032	0.418495	0.00772276	hypothetical protein	K		TTHA1465	0.434454	0.0163036	50S ribosomal protein L13	J
TTHA0450	0.426619	0.0112828	branched-chain amino acid ABC transporter, permease protein	E		TTHA1141	0.459063	0.00377646	cation-transporting ATPase	P														TTHA1823	0.389574	0.047101	putative hydrolase (phosphatase)	R		TTHA0352	0.374637	0.00219389	peptidyl-prolyl cis-trans isomerse, PpiC family	O		TTHB119	0.416267	0.0240341	prepilin-like protein	-		TTHA0796	0.432522	0.0132008	hypothetical protein	-
TTHB014	0.425964	0.00697523	phosphotransferase	R		TTHA0630	0.458245	0.00269193	heat shock protein HslU	O														TTHB088	0.384269	0.0181617	Zn-dependent hydrolase	R		TTHA0243	0.367417	0.00248355	30S ribosomal protein S18	J		TTHA0770	0.413735	0.0335406	ATP-dependent protease La (Lon protease)	O		TTHA0525	0.43109	0.0187184	glycine dehydrogenase (decarboxylating) subunit 1	E
TTHA0452	0.425884	0.00460157	branched-chain amino acid ABC transporter, ATP-binding protein	E		TTHA1675	0.455674	0.0279079	30S ribosomal protein S5	J														TTHB104	0.374941	0.0389463	phytoene synthase-related protein	-		TTHA1221	0.361682	0.0022315	pilin, type IV, putative (putative PilA)	-		TTHA1635	0.412504	0.0321523	iron-sulfur cluster biosynthesis protein IscA	S		TTHA1860	0.428617	0.0158961	DNA polymerase III delta prime subunit	L
TTHA0401	0.425444	0.00595572	hypothetical protein	I		TTHA1864	0.451209	0.00313395	S-layer protein-related protein	-														TTHB035	0.369821	0.0188789	hypothetical protein	-		TTHB058	0.349442	0.00219389	cobalamin biosynthesis protein CbiX	SC		TTHA0843	0.410509	0.0455699	serine protein kinase	T		TTHA0197	0.4216	0.0148745	S-layer-like protein	-
TTHB138	0.424747	0.00319319	hypothetical protein	R		TTHB165	0.451072	0.00521402	CRISPR-associated RAMP superfamily protein, Cmr6	L														TTHA0361	0.366963	0.0230881	survival protein SurE	R		TTHA1734	0.349048	0.00219389	hypothetical protein	S		TTHA1951	0.407284	0.00772276	hypothetical protein	-		TTHA1803	0.421338	0.0262352	pterin-4-alpha-carbinolamine dehydratase	H
TTHC006	0.423885	0.00988816	hypothetical protein	-		TTHB054	0.449686	0.00269193	precorrin-2 methylase	H														TTHA1047	0.365414	0.0228121	hypothetical protein	-		TTHA1874	0.344055	0.00219389	hypothetical protein	-		TTHA0352	0.405703	0.0109192	peptidyl-prolyl cis-trans isomerse, PpiC family	O		TTHB194	0.419756	0.01152	CRISPR-associated protein, Cas2	-
TTHB071	0.423236	0.0102687	hypothetical protein	G		TTHA1484	0.449437	0.00284138	small heat shock protein, HSP20 family	O														TTHB116	0.364357	0.0208643	acyl-CoA dehydrogenase, short-chain specific (probable AidB protein)	I		TTHA1349	0.334384	0.00219389	DNA-binding protein HU (DNA-binding protein II)	L		TTHA0236	0.40317	0.00772276	hypothetical protein	QR		TTHA0891	0.415758	0.0137804	acetyl-CoA acetyltransferase	I
TTHB011	0.422469	0.00804108	probable transposase	K		TTHB250	0.448378	0.0121236	metapyrocatechase (catechol 2,3-dioxygenase)	E														TTHA0974	0.360167	0.0196487	integrase/recombinase	L		TTHA0212	0.32953	0.00254828	hypothetical protein	S		TTHA0251	0.402639	0.0193076	translation elongation factor EF-Tu.B	J		TTHA0787	0.415662	0.0337351	hypothetical protein	-
TTHA0682	0.420561	0.0022795	hypothetical protein	-		TTHB163	0.446437	0.00395295	CRISPR-associated RAMP superfamily protein, Cmr4	L														TTHB163	0.355773	0.0429156	CRISPR-associated RAMP superfamily protein, Cmr4	L		TTHB214	0.308998	0.00228802	hypothetical proteih	-		TTHB118	0.400931	0.0156106	probable secretion system protein	-		TTHA0911	0.415113	0.0483965	hypothetical protein	-
TTHA1499	0.419937	0.00455093	MoxR-related protein	R		TTHA0945	0.444295	0.00269193	hypothetical protein	-														TTHA0683	0.354852	0.0220994	probable TolR-type transport protein	U		TTHB017	0.261487	0.00645688	medium-chain acyl-CoA ligase-related protein	IQ		TTHA1924	0.39765	0.0171205	sodium ABC transporter, ATP-binding protein NatA	CP		TTHA0102	0.413971	0.0216533	hypothetical protein	-
TTHB149	0.419608	0.00416115	CRISPR-associated protein Csm3	L		TTHA0850	0.444275	0.00355796	stage V sporulation protein S (SpoVS) related protein	S														TTHA1643	0.352906	0.0441095	glutamate racemase	M		TTHA1045	0.127516	0.00219389	hypothetical protein	R		TTHA1484	0.397325	0.00829116	small heat shock protein, HSP20 family	O		TTHA0714	0.412462	0.0339756	hypothetical protein	-
TTHA0080	0.417952	0.0022795	hypothetical protein	-		TTHA0829	0.438421	0.00924457	putative acetoin utilization protein, acetoin dehydrogenase	R														TTHB034	0.347531	0.0181617	putative beta-mannosidase	G								TTHA1734	0.396056	0.00818246	hypothetical protein	S		TTHB180	0.411529	0.0161497	hypothetical protein	-
TTHB231	0.414861	0.00273544	CRISPR-associated protein, Cas family	S		TTHA0346	0.435751	0.0026941	peptidyl-prolyl cis-trans isomerase	O														TTHB239	0.345405	0.0477047	2-oxopent-4-dienoate hydratase	Q								TTHB042	0.392803	0.0420708	hypothetical protein	-		TTHB163	0.410945	0.0419676	CRISPR-associated RAMP superfamily protein, Cmr4	L
TTHB023	0.414031	0.00907572	transcriptional regulator, TetR family	K		TTHA1158	0.434641	0.00728625	hypothetical protein	R														TTHA1158	0.341928	0.0379474	hypothetical protein	R								TTHA0733	0.39052	0.00772276	transcriptional regulator MarR family	K		TTHA1045	0.41092	0.0265906	hypothetical protein	R
TTHA0773	0.412926	0.0108736	hypothetical protein	-		TTHA0285	0.432892	0.00276481	hypothetical protein	-														TTHA0690	0.337119	0.0293992	acetyl-CoA acetyltransferase	I								TTHB071	0.388451	0.00772276	hypothetical protein	G		TTHA0972	0.410461	0.01152	phenylacetic acid degradation protein PaaA	S
TTHB058	0.41233	0.0022795	cobalamin biosynthesis protein CbiX	SC		TTHA0450	0.430031	0.0111895	branched-chain amino acid ABC transporter, permease protein	E														TTHA0671	0.335027	0.0442038	probable uroporphyrinogen-III synthase	H								TTHA1479	0.388113	0.0371929	hypothetical protein	-		TTHA1466	0.409075	0.0369871	CTP synthase	F
TTHB167	0.411123	0.00430585	hypothetical protein	-		TTHA1500	0.430003	0.00377646	phosphoenolpyruvate synthase	G														TTHA1334	0.332358	0.0325345	branched-chain amino acid ABC transporter, ATP-binding protein	E								TTHA0164	0.386863	0.0382671	thiol:disulfide interchange protein	OC		TTHA1652	0.408009	0.0369871	maltose ABC transporter, periplasmic maltose-binding protein	G
TTHA0588	0.41098	0.0022795	branched-chain amino acid ABC transport ATP-binding protein	E		TTHA0259	0.427191	0.0133735	phosphate ABC transporter, periplasmid phosphate-biniding protein	P														TTHA0236	0.331348	0.0181617	hypothetical protein	QR								TTHA0346	0.386588	0.0237792	peptidyl-prolyl cis-trans isomerase	O		TTHA0770	0.406553	0.0436713	ATP-dependent protease La (Lon protease)	O
TTHB251	0.410971	0.00512629	ABC transporter, periplasmic solute-binding protein-related protein	E		TTHB248	0.424453	0.00687229	transcriptional regulator, IclR family	K														TTHA0666	0.329647	0.0420289	ATP sulfurylase (sulfate adenylyltransferase)	P								TTHA1466	0.386567	0.0171153	CTP synthase	F		TTHA1573	0.406313	0.0141282	hypothetical protein	-
TTHA0987	0.410231	0.00511315	beta-ketoadipyl CoA thiolase	I		TTHB034	0.423236	0.0181648	putative beta-mannosidase	G														TTHA0469	0.328749	0.0422347	peptide ABC transporter, periplasmic peptide-binding protein	E								TTHA1047	0.383867	0.00772276	hypothetical protein	-		TTHA1454	0.404483	0.0130395	succinate dehydrogenase, flavoprotein subunit	C
TTHA1422	0.408826	0.00293281	disulfide isomerase (DsbC)	OC		TTHA1335	0.42239	0.0026941	branched-chain amino acid ABC transporter, ATP-binding protein	E														TTHA0979	0.322633	0.0379474	hypothetical protein	G								TTHA1516	0.381738	0.00774191	hypothetical protein	F		TTHA0032	0.403184	0.01152	hypothetical protein	K
TTHA1147	0.407726	0.0022795	hypothetical protein	-		TTHB251	0.421622	0.0053758	ABC transporter, periplasmic solute-binding protein-related protein	E														TTHA0891	0.316928	0.0295825	acetyl-CoA acetyltransferase	I								TTHA1361	0.380315	0.00829116	hypothetical protein	-		TTHA1137	0.401752	0.0374545	major facilitator superfamily transporter	GEPR
TTHA0841	0.406308	0.0204615	stage V sporulation protein R (SpoVR) related protein	S		TTHA0233	0.415185	0.0026941	pyruvate dehydrogenase complex, dihydrolipoamide dehydrogenase E3 component	C														TTHB017	0.315532	0.0458359	medium-chain acyl-CoA ligase-related protein	IQ								TTHA1335	0.38023	0.00872779	branched-chain amino acid ABC transporter, ATP-binding protein	E		TTHA1870	0.396973	0.0199237	hypothetical protein	-
TTHA1484	0.405866	0.00276084	small heat shock protein, HSP20 family	O		TTHB183	0.412802	0.0108069	hypothetical protein	-														TTHB091	0.313508	0.0412512	hypothetical protein	-								TTHA0700	0.376677	0.0186462	hypothetical protein	K		TTHA1335	0.395417	0.0239504	branched-chain amino acid ABC transporter, ATP-binding protein	E
TTHB143	0.404679	0.0022795	putative glycerol-3-phohsphate dehydrogenase	C		TTHA1634	0.410161	0.00269193	peptide ABC transporter, peptide-binding protein	E														TTHB036	0.307823	0.020371	probable sugar transporter	G								TTHA0064	0.375061	0.00774191	hypothetical protein	-		TTHA1783	0.394373	0.0261822	50S ribosomal protein L21	J
TTHB227	0.404399	0.00724848	hypothetical protein	-		TTHA1479	0.408791	0.00269193	hypothetical protein	-														TTHB031	0.306316	0.0395392	probable sugar transporter	-								TTHA1873	0.370488	0.0149313	hypothetical protein	C		TTHA0386	0.386363	0.0252008	Sec-independent protein translocase protein TatA	U
TTHA0967	0.404374	0.0115092	hypothetical protein	R		TTHB220	0.406338	0.0133735	hemin ABC transporter, periplasmic hemin-binding protein	P														TTHA0401	0.303897	0.0181617	hypothetical protein	I								TTHA0233	0.369458	0.0119851	pyruvate dehydrogenase complex, dihydrolipoamide dehydrogenase E3 component	C		TTHA0352	0.385909	0.0213612	peptidyl-prolyl cis-trans isomerse, PpiC family	O
TTHA0233	0.401851	0.0022795	pyruvate dehydrogenase complex, dihydrolipoamide dehydrogenase E3 component	C		TTHA1873	0.406182	0.00269193	hypothetical protein	C														TTHB175	0.297406	0.0303982	ABC transporter, ATP-binding protein	E								TTHA1731	0.369433	0.0163296	hypothetical protein	-		TTHA1893	0.383905	0.0141282	S-layer protein precursor (P100 protein) (slpA)	-
TTHA1882	0.400684	0.00546039	hypothetical protein	T		TTHA0418	0.404985	0.0026941	50S ribosomal protein L32	J														TTHB176	0.29275	0.0442038	putative iron ABC transporter, permease protein	P								TTHA0418	0.363765	0.0135952	50S ribosomal protein L32	J		TTHA1857	0.383409	0.0189321	hypothetical protein	-
TTHA1893	0.400555	0.0022795	S-layer protein precursor (P100 protein) (slpA)	-		TTHB176	0.40467	0.00395295	putative iron ABC transporter, permease protein	P														TTHA1331	0.27968	0.020371	branched-chain amino acid ABC transporter, permease protein	E								TTHA0196	0.358391	0.00851685	transporter, periplasmic component	Q		TTHA1265	0.382595	0.0117514	zinc-dependent peptidase	R
TTHA0272	0.399771	0.00336231	10 kDa chaperonin (Protein Cpn10) (groES protein)	O		TTHA0743	0.404096	0.0107519	glycosyltransferase related protein	MNU														TTHB167	0.279415	0.0395392	hypothetical protein	-								TTHA1823	0.357902	0.00818246	putative hydrolase (phosphatase)	R		TTHA1116	0.382443	0.0212621	hypothetical protein	QR
TTHA1021	0.399693	0.0022795	hypothetical protein	-		TTHB127	0.396855	0.00441218	arsenite oxidase, large subunit	C														TTHA0471	0.266781	0.0186851	peptide ABC transporter, permease protein	EP								TTHA0139	0.356933	0.00901206	hypothetical protein	S		TTHA0338	0.382165	0.01152	hypothetical protein	S
TTHA0742	0.398662	0.00452749	hypothetical protein	-		TTHB182	0.387818	0.0150045	hypothetical protein	-														TTHB127	0.26513	0.0181617	arsenite oxidase, large subunit	C								TTHA1643	0.350479	0.0191288	glutamate racemase	M		TTHA0128	0.381689	0.0415447	ATP phosphoribosyltransferase	E
TTHA0828	0.398293	0.0022795	hypothetical protein	-		TTHA1560	0.386402	0.00311541	DNA/pantothenate metabolism flavoprotein	H														TTHB086	0.264446	0.0390555	sugar ABC transporter, permease protein	G								TTHA1318	0.346553	0.0375702	hypothetical protein	-		TTHA0244	0.381592	0.01152	single-stranded DNA binding protein	L
TTHB196	0.397266	0.00571246	putative protein required for formate dehydrogenase activity	C		TTHA0588	0.385012	0.00269193	branched-chain amino acid ABC transport ATP-binding protein	E														TTHA0590	0.259783	0.0230881	branched-chain amino acid ABC transporter amino acid-binding protein	E								TTHA0586	0.343133	0.0213895	putative long-chain-fatty-acid--CoA ligase	I		TTHA1643	0.380712	0.0460882	glutamate racemase	M
TTHA1626	0.394379	0.0262718	hypothetical protein	S		TTHA1663	0.381239	0.00471912	50S ribosomal protein L17	J														TTHA0450	0.252512	0.041098	branched-chain amino acid ABC transporter, permease protein	E								TTHA0671	0.341427	0.0267144	probable uroporphyrinogen-III synthase	H		TTHA0243	0.38065	0.0175051	30S ribosomal protein S18	J
TTHB229	0.393296	0.0043595	hypothetical protein	-		TTHA1893	0.377679	0.0026941	S-layer protein precursor (P100 protein) (slpA)	-														TTHC006	0.248798	0.0214205	hypothetical protein	-								TTHY7018	0.336011	0.0306974	glycerol-3-phosphate transporter, periplasmic binding protein precursor (fragment)	-		TTHA0945	0.379852	0.0141282	hypothetical protein	-
TTHA0271	0.390393	0.0022795	60 kDa chaperonin (Protein Cpn60) (GroEL protein)	O		TTHA0271	0.376456	0.00269193	60 kDa chaperonin (Protein Cpn60) (GroEL protein)	O														TTHA1318	0.240333	0.0353749	hypothetical protein	-								TTHA0152	0.335574	0.00772276	tungsten-containing aldehyde:ferredoxin oxidoreductase	C		TTHA1498	0.377358	0.0186389	elongation factor G (EF-G-2)	J
TTHA0690	0.387633	0.0116006	acetyl-CoA acetyltransferase	I		TTHB058	0.36959	0.00269193	cobalamin biosynthesis protein CbiX	SC														TTHA0588	0.230437	0.0181617	branched-chain amino acid ABC transport ATP-binding protein	E								TTHA0783	0.333991	0.00772276	PyrR bifunctional protein [pyrimidine operon regulatory protein/uracil phosphoribosyltransferase]	F		TTHA1569	0.372326	0.0194553	hypothetical protein	QR
TTHB079	0.387041	0.00334157	2-keto-3-deoxy-gluconate kinase	G		TTHA0209	0.369167	0.0487217	50S ribosomal protein L10	J														TTHB085	0.21737	0.0442038	sugar ABC transporter, permease protein	G								TTHA1882	0.33045	0.00772276	hypothetical protein	T		TTHA1836	0.367965	0.0199172	isocitrate lyase	C
TTHB226	0.386904	0.00256905	hypothetical protein	K		TTHA0272	0.357153	0.00316125	10 kDa chaperonin (Protein Cpn10) (groES protein)	O														TTHA0585	0.211081	0.0230685	branched-chain amino acid ABC transporter, permease protein	E								TTHA1871	0.327464	0.012617	hypothetical protein	-		TTHA0346	0.365457	0.0290288	peptidyl-prolyl cis-trans isomerase	O
TTHA0346	0.384465	0.0022795	peptidyl-prolyl cis-trans isomerase	O		TTHB167	0.355128	0.00330521	hypothetical protein	-														TTHA0587	0.210127	0.0181617	branched-chain amino acid ABC transporter, ATP-binding protein	E								TTHA1560	0.325126	0.00772276	DNA/pantothenate metabolism flavoprotein	H		TTHA0233	0.363745	0.0175051	pyruvate dehydrogenase complex, dihydrolipoamide dehydrogenase E3 component	C
TTHA0959	0.382858	0.00925608	5-carboxymethyl-2-hydroxymuconate semialdehyde dehydrogenase	C		TTHA1498	0.350714	0.00506015	elongation factor G (EF-G-2)	J														TTHA0470	0.193265	0.0186851	peptide ABC transporter, permease protein	EP								TTHA1221	0.321969	0.00772276	pilin, type IV, putative (putative PilA)	-		TTHA1634	0.363051	0.011674	peptide ABC transporter, peptide-binding protein	E
TTHA0270	0.382813	0.00410059	carboxypeptidase	E		TTHB249	0.346266	0.00269193	phenol hydroxylase component A	Q														TTHB250	0.193075	0.0201739	metapyrocatechase (catechol 2,3-dioxygenase)	E								TTHA1544	0.320646	0.0156196	hypothetical protein	R		TTHA0104	0.360075	0.0298355	hypothetical protein	-
TTHA0971	0.382496	0.00496251	phenylacetic acid degradation protein PaaB	Q		TTHB181	0.344473	0.0040686	hypothetical protein	-														TTHA1417	0.186652	0.0286266	sulfur oxidation protein SoxB	F								TTHA1838	0.314877	0.021227	SufC protein (ATP-binding protein)	O		TTHA0139	0.356513	0.0148195	hypothetical protein	S
TTHA0744	0.382027	0.00373919	hypothetical protein	O		TTHB177	0.337947	0.00479529	iron ABC transporter, periplasmic iron-binding protein	P														TTHB249	0.15786	0.0293992	phenol hydroxylase component A	Q								TTHA0271	0.305894	0.0208515	60 kDa chaperonin (Protein Cpn60) (GroEL protein)	O		TTHA0206	0.356344	0.0402407	nicotinamide nucleotide transhydrogenase, alpha subunit 1	C
TTHB188	0.380993	0.0110537	CRISPR-associated protein, Cse1	-		TTHA1734	0.336661	0.00269193	hypothetical protein	S														TTHA1335	0.142338	0.0208643	branched-chain amino acid ABC transporter, ATP-binding protein	E								TTHA1836	0.302437	0.00826958	isocitrate lyase	C		TTHA1388	0.356274	0.020089	holo-[acyl carrier protein] synthase	I
TTHA1020	0.378278	0.00770076	hypothetical protein	KL		TTHA0244	0.336507	0.0037301	single-stranded DNA binding protein	L														TTHA0589	0.11156	0.0196487	branched-chain amino acid ABC transporter permease protein	E								TTHA1684	0.294679	0.0118868	30S ribosomal protein L29	J		TTHA1930	0.356002	0.01152	quinol-cytochrome c reductase, cytochrome b subunit	C
TTHA1479	0.377992	0.0022795	hypothetical protein	-		TTHA0469	0.335901	0.00272587	peptide ABC transporter, periplasmic peptide-binding protein	E														TTHA0586	0.0984544	0.0181617	putative long-chain-fatty-acid--CoA ligase	I								TTHA0272	0.28983	0.0156155	10 kDa chaperonin (Protein Cpn10) (groES protein)	O		TTHA0843	0.355593	0.0463234	serine protein kinase	T
TTHB148	0.376524	0.00522337	CRISPR-associated protein Csm2	S		TTHA1221	0.328128	0.00284138	pilin, type IV, putative (putative PilA)	-														TTHA1413	0.0479077	0.0181617	hypothetical protein	-								TTHA1874	0.259281	0.015741	hypothetical protein	-		TTHA0196	0.35406	0.013237	transporter, periplasmic component	Q
TTHB127	0.375451	0.0022795	arsenite oxidase, large subunit	C		TTHA1839	0.324386	0.00528601	SufB protein (membrane protein)	O														TTHA1410	0.0315627	0.0270296	sulfite dehydrogenase cytochrome subunit SoxD	C								TTHB167	0.25637	0.0189766	hypothetical protein	-		TTHA1318	0.353682	0.0485856	hypothetical protein	-
TTHA0796	0.374895	0.0022795	hypothetical protein	-		TTHA1874	0.320345	0.0026941	hypothetical protein	-														TTHA1416	0.0213979	0.0181617	probable cytochrome c (SoxX)	C								TTHA1839	0.249462	0.0248205	SufB protein (membrane protein)	O		TTHA1544	0.352626	0.0288921	hypothetical protein	R
TTHB022	0.374104	0.00852991	putative acyl-CoA dehydrogenase	I		TTHA0212	0.31744	0.00269193	hypothetical protein	S														TTHA1412	0.0184006	0.0181617	sulfide dehydrogenase flavocytochrome C	R								TTHY7086	0.245136	0.0355017	hypothetical protein	-		TTHB058	0.348696	0.0155708	cobalamin biosynthesis protein CbiX	SC
TTHA0797	0.373843	0.0022795	(s)-2-hydroxy-acid oxidase subunit (GlcD)	C		TTHA0352	0.317125	0.00269193	peptidyl-prolyl cis-trans isomerse, PpiC family	O														TTHA1415	0.0113054	0.0181617	sulfur oxidation protein SoxA	C								TTHA0675	0.134618	0.0253194	putative thiamine biosynthesis protein ThiS	H		TTHB167	0.345054	0.0430994	hypothetical protein	-
TTHA1500	0.373295	0.0022795	phosphoenolpyruvate synthase	G		TTHA1349	0.315762	0.0026941	DNA-binding protein HU (DNA-binding protein II)	L														TTHA1414	0.00651432	0.0181617	putative sulfurtransferase	P								TTHA1045	0.0690091	0.00772276	hypothetical protein	R		TTHB017	0.343868	0.0116557	medium-chain acyl-CoA ligase-related protein	IQ
TTHB248	0.37329	0.00350636	transcriptional regulator, IclR family	K		TTHB175	0.309715	0.00313395	ABC transporter, ATP-binding protein	E														TTHA0910	0.00446423	0.0186851	exoribonuclease	K														TTHA1873	0.342343	0.0186579	hypothetical protein	C
TTHA0819	0.369287	0.00771714	sodium/solute symporter	R		TTHA0243	0.309317	0.0026941	30S ribosomal protein S18	J																																TTHA0164	0.340273	0.0407068	thiol:disulfide interchange protein	OC
TTHA0958	0.367313	0.00854705	2-hydroxyhepta-2,4-diene-1,7-dioate isomerase/5-carboxymethyl-2-oxo-hex-3-ene-1,7-dioate decarboxylase	Q		TTHA0401	0.303957	0.00269193	hypothetical protein	I																																TTHA1823	0.336549	0.0137648	putative hydrolase (phosphatase)	R
TTHA0969	0.363624	0.00451425	phenylacetic acid degradation protein PaaD	R		TTHB031	0.295538	0.00269193	probable sugar transporter	-																																TTHA1700	0.331999	0.0160702	hypothetical protein	-
TTHA1597	0.362209	0.00704682	putative transporter	GEPR		TTHA1629	0.295289	0.0290352	iron ABC transporter, permease protein	P																																TTHA1635	0.328314	0.0279601	iron-sulfur cluster biosynthesis protein IscA	S
TTHA0944	0.359832	0.00270308	hypothetical protein	-		TTHA0120	0.288471	0.00269193	GTP-binding protein Era	R																																TTHA1479	0.327165	0.0381047	hypothetical protein	-
TTHA0960	0.35964	0.00843252	4-hydroxyphenylacetate-3-hydroxylase	Q		TTHB067	0.28108	0.00882301	alkaline phosphatase	P																																TTHA0418	0.315352	0.0155708	50S ribosomal protein L32	J
TTHA1221	0.359206	0.00235265	pilin, type IV, putative (putative PilA)	-		TTHA1133	0.274175	0.0140037	ba3-type cytochrome c oxidase polypeptide IIA	-																																TTHA1871	0.31508	0.0175051	hypothetical protein	-
TTHA1421	0.358864	0.00523888	sulfur oxidation protein SoxY	S		TTHA1684	0.274063	0.00937196	30S ribosomal protein L29	J																																TTHA1560	0.314462	0.01152	DNA/pantothenate metabolism flavoprotein	H
TTHA0843	0.355574	0.0117883	serine protein kinase	T		TTHA1184	0.271211	0.00357414	putative response regulator	T																																TTHA1349	0.312268	0.0321473	DNA-binding protein HU (DNA-binding protein II)	L
TTHA1141	0.353119	0.00249187	cation-transporting ATPase	P		TTHB180	0.247844	0.00353173	hypothetical protein	-																																TTHA1484	0.30997	0.01152	small heat shock protein, HSP20 family	O
TTHA0963	0.351557	0.0133873	ABC tranpsorter ATP binding protein related protein	E		TTHB221	0.224647	0.0026941	hypothetical protein	-																																TTHA1924	0.301661	0.0240678	sodium ABC transporter, ATP-binding protein NatA	CP
TTHA0745	0.350596	0.00794883	hypothetical protein	-		TTHA0757	0.217917	0.0155336	hypothetical protein	-																																TTHA0152	0.283947	0.01152	tungsten-containing aldehyde:ferredoxin oxidoreductase	C
TTHA1349	0.350344	0.0022795	DNA-binding protein HU (DNA-binding protein II)	L		TTHA0994	0.20876	0.0130388	hypothetical protein	-																																TTHA1550	0.281055	0.0262352	5'-methylthioadenosine/S-adenosylhomocysteine nucleosidase	F
TTHA1874	0.350005	0.0022795	hypothetical protein	-		TTHA0995	0.164553	0.00600721	response regulator	KT																																TTHA1221	0.275293	0.01152	pilin, type IV, putative (putative PilA)	-
TTHB159	0.349323	0.0195245	hypothetical protein	-		TTHA1457	0.0403579	0.00269193	S-adenosylmethionine decarboxylase proenzyme	E																																TTHA1734	0.273341	0.01152	hypothetical protein	S
TTHA0899	0.347658	0.0022795	chromosome segregation SMC protein	D		TTHA0252	0.0377943	0.00884324	metallo-beta-lactamase superfamily protein	J																																TTHA1838	0.273207	0.0241963	SufC protein (ATP-binding protein)	O
TTHA0961	0.347293	0.00452749	hypothetical protein (4-hydroxyphenylacetate 3-monooxygenase )	R																																						TTHA0271	0.253776	0.0231326	60 kDa chaperonin (Protein Cpn60) (GroEL protein)	O
TTHB142	0.343675	0.0022795	glycerol kinase	C																																						TTHA0272	0.244808	0.0189321	10 kDa chaperonin (Protein Cpn10) (groES protein)	O
TTHA1766	0.341557	0.0022795	S-layer-like protein	-																																						TTHA1874	0.238914	0.0208661	hypothetical protein	-
TTHA0898	0.339592	0.0022795	hypothetical protein	R																																						TTHA1047	0.232647	0.0158961	hypothetical protein	-
TTHA1734	0.337746	0.0022795	hypothetical protein	S																																						TTHA1839	0.2117	0.0279601	SufB protein (membrane protein)	O
TTHB032	0.336565	0.00793266	putative beta-galactosidase	G																																						TTHA1046	0.00180727	0.01152	PhoH-related protein	T
TTHB158	0.333475	0.0218501	hypothetical protein	-
TTHA1759	0.331476	0.00529607	hypothetical protein	S
TTHB030	0.327676	0.0060108	probable sugar transporter	G
TTHA1841	0.327055	0.0022795	putative dioxygenase ferredoxin subunit	PR
TTHA0212	0.326741	0.00590808	hypothetical protein	S
TTHB176	0.326296	0.0023561	putative iron ABC transporter, permease protein	P
TTHA1871	0.321651	0.00410059	hypothetical protein	-
TTHB249	0.320361	0.0022795	phenol hydroxylase component A	Q
TTHA0902	0.313077	0.0022795	SsrA (tmRNA)-binding protein (SmpB)	O
TTHB179	0.310411	0.00688839	hypothetical protein	S
TTHA0829	0.309797	0.00410059	putative acetoin utilization protein, acetoin dehydrogenase	R
TTHB230	0.306984	0.00278397	CRISPR-associated protein, Cas3 (putative ATP-dependent RNA helicase)	R
TTHA0798	0.302439	0.00551681	GGDEF domain protein	T
TTHB186	0.301567	0.0110133	putative transcriptional regulator	K
TTHB221	0.301449	0.0022795	hypothetical protein	-
TTHB193	0.300163	0.00419144	CRISPR-associated protein, Cas1	L
TTHA1838	0.298246	0.0022795	SufC protein (ATP-binding protein)	O
TTHB177	0.297618	0.00283006	iron ABC transporter, periplasmic iron-binding protein	P
TTHB190	0.296525	0.00304089	CRISPR-associated protein, Cse4	-
TTHA1840	0.291569	0.0022795	SufD protein (membrane protein)	O
TTHB228	0.28817	0.0027749	hypothetical protein	-
TTHA1628	0.278968	0.00530545	iron ABC transporter, periplasmic iron-binding protein, silica-induced protein (Sip)	P
TTHB067	0.277452	0.00954289	alkaline phosphatase	P
TTHA1629	0.275904	0.0040383	iron ABC transporter, permease protein	P
TTHB162	0.275781	0.00483946	CRISPR-associated RAMP superfamily protein, Cmr1	L
TTHB163	0.274502	0.00260057	CRISPR-associated RAMP superfamily protein, Cmr4	L
TTHB164	0.271773	0.0022795	CRISPR-associated RAMP superfamily protein, Cmr5	L
TTHB181	0.266829	0.0022795	hypothetical protein	-
TTHA1836	0.265921	0.0101934	isocitrate lyase	C
TTHA0970	0.263532	0.00339186	phenylacetic acid degradation protein PaaC	S
TTHB165	0.256859	0.00355275	CRISPR-associated RAMP superfamily protein, Cmr6	L
TTHB192	0.255951	0.00370023	CRISPR-associated protein, Cse3	-
TTHB034	0.255751	0.00293281	putative beta-mannosidase	G
TTHB178	0.254023	0.0121505	hypothetical protein	L
TTHB189	0.252868	0.00618399	CRISPR-associated protein, Cse2	-
TTHB175	0.249272	0.0022795	ABC transporter, ATP-binding protein	E
TTHA1216	0.246987	0.0022795	prepilin-like protein	-
TTHY7018	0.245133	0.00570916	glycerol-3-phosphate transporter, periplasmic binding protein precursor (fragment)	-
TTHB157	0.243701	0.0121086	hypothetical protein	-
TTHB183	0.238859	0.0022795	hypothetical protein	-
TTHA1498	0.236145	0.0022795	elongation factor G (EF-G-2)	J
TTHB182	0.234802	0.0022795	hypothetical protein	-
TTHA0972	0.228887	0.00460157	phenylacetic acid degradation protein PaaA	S
TTHB194	0.225555	0.00372778	CRISPR-associated protein, Cas2	-
TTHB156	0.221383	0.00575956	hypothetical protein	-
TTHA0743	0.217151	0.00428457	glycosyltransferase related protein	MNU
TTHA1133	0.21437	0.00863499	ba3-type cytochrome c oxidase polypeptide IIA	-
TTHB187	0.203908	0.00721864	CRISPR-associated protein, Cas3	R
TTHB191	0.202864	0.00257745	CRISPR-associated protein, Cas5	L
TTHB031	0.202311	0.0022795	probable sugar transporter	-
TTHB017	0.201876	0.00372809	medium-chain acyl-CoA ligase-related protein	IQ
TTHA1839	0.192738	0.0022795	SufB protein (membrane protein)	O
TTHA0904	0.184863	0.0022795	biotin biosynthesis protein BioY	R
TTHA0903	0.177745	0.0022795	probable hydrolase	R
TTHB180	0.172173	0.0022795	hypothetical protein	-
TTHA0757	0.160685	0.00951413	hypothetical protein	-
TTHA1184	0.146449	0.0022795	putative response regulator	T
TTHA0771	0.12114	0.009971	hypothetical protein	EOT
TTHA0607	0.0674087	0.0022795	biotin synthase (biotin synthetase)	H
TTHA0994	0.0570823	0.0022795	hypothetical protein	-
TTHA0995	0.0521333	0.0022795	response regulator	KT
TTHA0198	0.013185	0.0022795	ribonuclease HII	L
[truncated: 35 more columns]
