# Supplementary material for: The role of ribonucleases in regulating global mRNA levels in the model organism Thermus thermophilus HB8
Source: BMC Genomics. 2014 May 19;15:386. doi: 10.1186/1471-2164-15-386 (PMC4229858; doi:10.1186/1471-2164-15-386)
Supplement: Additional file 3: Table S2 — Primers used for genomic PCR to assess gene disruption. [file 1471-2164-15-386-S3.xls]

## Sheet: Primer Sequence
Primer name	Sequence
TTHA0540_f	ctccctcaaccggctctac
TTHA0540_r	tgagaagcttcagggtgtcc
TTHA1045_f	cctacctcaggcccctttac
TTHA1045_r	caggacctcctcctccaag
TTHA1046_f	cctcttccggacctacctg
TTHA1046_r	aggtcaatctgggtcacgtc
TTHA0252_f	gggaggaccctggtctacag
TTHA0252_r	cgaggagcttttcctcttcc
TTHA0910_f	cgtctcccactacgtcaagg
TTHA0910_r	tcgtgaagtgcaggtagtgc
TTHA1139_f	gacctgggcatagacgagac
TTHA1139_r	gaggtcgctggagtagatgc
TTHA1534_f	cttcgccatagacgacgag
TTHA1534_r	cgtagaggggaaggcctaag
TTHA1817_f	gggtggacctcatcattgac
TTHA1817_r	ctgatcttctccggcttgac
TTHA0137_f	gtctacgcccgctacttcac
TTHA0137_r	tttgagctcctgaacgatcc
